# Supplementary material for: Impact of Subcutaneous Versus Orthotopic Implantations on Patient-Derived Xenograft Transcriptomic Profiles
Source: Cancer Res Commun. 2025 May 28;5(5):871–80. doi: 10.1158/2767-9764.CRC-25-0008 (PMC12117319; doi:10.1158/2767-9764.CRC-25-0008)
Supplement: Supplementary Table 1 [file crc-25-0008_supplementary_table_1_suppst1.csv]

Supplementary Table S1. Sample metadata
Sample	PDX	Implantation	Cancer	Passage	Ethnicity	IRB number
BR1282P11orth	BR1282	orth	BR	P11	Asian	2006021
BR1282P11sub	BR1282	sub	BR	P11	Asian	2006021
BR2014P4orth	BR2014	orth	BR	P4	Western	MRL03
BR2014P4sub	BR2014	sub	BR	P4	Western	MRL03
CR1197P8orth	CR1197	orth	CR	P8	Asian	2006021
CR1197P8sub	CR1197	sub	CR	P8	Asian	2006021
CR6219P4orth	CR6219	orth	CR	P4	Asian	2006021
CR6219P4sub	CR6219	sub	CR	P4	Asian	2006021
LI1037P10orth	LI1037	orth	LI	P10	Asian	2006021
LI1037P10sub	LI1037	sub	LI	P10	Asian	2006021
LI1088P8orth	LI1088	orth	LI	P8	Asian	2006021
LI1088P8sub	LI1088	sub	LI	P8	Asian	2006021
LI6611P8orth	LI6611	orth	LI	P8	Asian	2006021
LI6611P8sub	LI6611	sub	LI	P8	Asian	2006021
LI6650P7orth	LI6650	orth	LI	P7	Asian	2006021
LI6650P7sub	LI6650	sub	LI	P7	Asian	2006021
LI6652P7orth	LI6652	orth	LI	P7	Asian	2006021
LI6652P7sub	LI6652	sub	LI	P7	Asian	2006021
LI6669P10orth	LI6669	orth	LI	P10	Asian	2006021
LI6669P10sub	LI6669	sub	LI	P10	Asian	2006021
CR1520P7orth	CR1520	orth	CR	P7	Asian	2006021
CR1520P7sub	CR1520	sub	CR	P7	Asian	2006021
CR1554P7orth	CR1554	orth	CR	P7	Asian	2006021
CR1554P7sub	CR1554	sub	CR	P7	Asian	2006021
CR2110P5orth	CR2110	orth	CR	P5	Asian	2006021
CR2110P5sub	CR2110	sub	CR	P5	Asian	2006021
GA3236P9orth	GA3236	orth	GA	P9	Asian	2006021
GA3236P9sub	GA3236	sub	GA	P9	Asian	2006021
LI0574P7orth	LI0574	orth	LI	P7	Asian	2006021
LI0574P7sub	LI0574	sub	LI	P7	Asian	2006021
LI1005P9orth	LI1005	orth	LI	P9	Asian	2006021
LI1005P9sub	LI1005	sub	LI	P9	Asian	2006021
PA6238P7orth	PA6238	orth	PA	P7	Asian	2006021
PA6238P7sub	PA6238	sub	PA	P7	Asian	2006021
BR10607P2orth	BR10607	orth	BR	P2	Western	MRL03
BR10607P2sub	BR10607	sub	BR	P2	Western	MRL03
BR3267P2orth	BR3267	orth	BR	P2	Asian	2006021
BR3267P2sub	BR3267	sub	BR	P2	Asian	2006021
BR5010P7orth	BR5010	orth	BR	P7	Western	MRL03
BR5010P7sub	BR5010	sub	BR	P7	Western	MRL03
BR5012P4orth	BR5012	orth	BR	P4	Western	MRL03
BR5012P4sub	BR5012	sub	BR	P4	Western	MRL03
BR5017P11orth	BR5017	orth	BR	P11	Western	MRL03
BR5017P11sub	BR5017	sub	BR	P11	Western	MRL03
CR1245P7orth	CR1245	orth	CR	P7	Asian	2006021
CR1245P7sub	CR1245	sub	CR	P7	Asian	2006021
CR1287P8orth	CR1287	orth	CR	P8	Asian	2006021
CR1287P8sub	CR1287	sub	CR	P8	Asian	2006021
CR2502P5orth	CR2502	orth	CR	P5	Asian	2006021
CR2502P6sub	CR2502	sub	CR	P6	Asian	2006021
CR5063P4orth	CR5063	orth	CR	P4	Western	MRL03
CR5063P4sub	CR5063	sub	CR	P4	Western	MRL03
CR6227P10orth	CR6227	orth	CR	P10	Asian	2006021
CR6227P10sub	CR6227	sub	CR	P10	Asian	2006021
CR6861P10orth	CR6861	orth	CR	P10	Asian	2006021
CR6861P10sub	CR6861	sub	CR	P10	Asian	2006021
GA0019P8orth	GA0019	orth	GA	P8	Asian	2006021
GA0019P8sub	GA0019	sub	GA	P8	Asian	2006021
GA0138P10orth	GA0138	orth	GA	P10	Asian	2006021
GA0138P10sub	GA0138	sub	GA	P10	Asian	2006021
GA6212P6orth	GA6212	orth	GA	P6	Asian	2006021
GA6212P6sub	GA6212	sub	GA	P6	Asian	2006021
GA6806P8orth	GA6806	orth	GA	P8	Asian	2006021
GA6806P8sub	GA6806	sub	GA	P8	Asian	2006021
GA6833P6orth	GA6833	orth	GA	P6	Asian	2006021
GA6833P6sub	GA6833	sub	GA	P6	Asian	2006021
GA6864P9orth	GA6864	orth	GA	P9	Asian	2006021
GA6864P9sub	GA6864	sub	GA	P9	Asian	2006021
GA6898P8orth	GA6898	orth	GA	P8	Asian	2006021
GA6898P8sub	GA6898	sub	GA	P8	Asian	2006021
LI0334P7orth	LI0334	orth	LI	P7	Asian	2006021
LI0334P7sub	LI0334	sub	LI	P7	Asian	2006021
LI1057P6orth	LI1057	orth	LI	P6	Asian	2006021
LI1057P6sub	LI1057	sub	LI	P6	Asian	2006021
LI3205P5orth	LI3205	orth	LI	P5	Asian	2006021
LI3205P5sub	LI3205	sub	LI	P5	Asian	2006021
LI6610P8orth	LI6610	orth	LI	P8	Asian	2006021
LI6610P8sub	LI6610	sub	LI	P8	Asian	2006021
LI6692P5orth	LI6692	orth	LI	P5	Asian	2006021
LI6692P5sub	LI6692	sub	LI	P5	Asian	2006021
PA1280P6orth	PA1280	orth	PA	P6	Asian	2006021
PA1280P6sub	PA1280	sub	PA	P6	Asian	2006021
PA1301P8orth	PA1301	orth	PA	P8	Asian	2006021
PA1301P8sub	PA1301	sub	PA	P8	Asian	2006021
PA2031P6orth	PA2031	orth	PA	P6	Western	MRL03
PA2031P6sub	PA2031	sub	PA	P6	Western	MRL03
PA2409P8orth	PA2409	orth	PA	P8	Western	MRL03
PA2409P8sub	PA2409	sub	PA	P8	Western	MRL03
PA3029P6orth	PA3029	orth	PA	P6	Asian	2006021
PA3029P6sub	PA3029	sub	PA	P6	Asian	2006021
