# Supplementary material for: Impact of Subcutaneous Versus Orthotopic Implantations on Patient-Derived Xenograft Transcriptomic Profiles
Source: Cancer Res Commun. 2025 May 28;5(5):871–80. doi: 10.1158/2767-9764.CRC-25-0008 (PMC12117319; doi:10.1158/2767-9764.CRC-25-0008)
Supplement: Supplementary Table 2 [file crc-25-0008_supplementary_table_2_suppst2.csv]

Supplementary Table S2. High correlation genes of the gene-wise Pearson correlation analysis in mouse component
pearson_cor	pearson_pval.adj	gene	gene_name
0.988742099	3.95E-19	ENSMUSG00000063021	H2ac15
0.989274162	3.95E-19	ENSMUSG00000068855	H2ac20
0.982585853	6.46E-17	ENSMUSG00000071516	H2ac13
0.982378912	6.46E-17	ENSMUSG00000074403	H3c13
0.981661491	8.64E-17	ENSMUSG00000069266	H4c2
0.981208743	9.86E-17	ENSMUSG00000049539	H1f1
0.980894432	1.05E-16	ENSMUSG00000061991	H2ac10
0.979243702	2.67E-16	ENSMUSG00000060093	H4c1
0.978715945	3.27E-16	ENSMUSG00000095217	H2bc15
0.972558185	7.75E-15	ENSMUSG00000058773	H1f5
0.971681994	1.05E-14	ENSMUSG00000096010	H4f16
0.970941807	1.35E-14	ENSMUSG00000061615	H2ac4
0.968952881	2.91E-14	ENSMUSG00000078984	Gm11027
0.968092443	3.83E-14	ENSMUSG00000069267	H3c2
0.954313017	3.52E-12	ENSMUSG00000078249	Hmga1b
0.951089476	7.85E-12	ENSMUSG00000100210	H3c7
0.948593307	1.39E-11	ENSMUSG00000067455	H4c11
0.946339053	2.27E-11	ENSMUSG00000044533	Rps2
0.944738892	3.12E-11	ENSMUSG00000069265	H3c1
0.940927668	6.90E-11	ENSMUSG00000060938	Rpl26
0.938402078	1.12E-10	ENSMUSG00000075031	H2bc3
0.936972512	1.42E-10	ENSMUSG00000069301	H2ac11
0.92399135	1.44E-09	ENSMUSG00000067038	Rps12-ps3
0.91900901	3.06E-09	ENSMUSG00000060981	H4c8
0.909495286	1.18E-08	ENSMUSG00000069302	H2ac12
0.906826461	1.63E-08	ENSMUSG00000063689	H2ac21
0.905937057	1.77E-08	ENSMUSG00000057143	Trim12c
0.904515387	2.05E-08	ENSMUSG00000101523	Csnk2a1-ps3
0.902391807	2.61E-08	ENSMUSG00000069309	H2ac22
0.893529322	7.41E-08	ENSMUSG00000094777	H2ac24
0.888687089	1.24E-07	ENSMUSG00000039146	Ifi44l
0.886352504	1.55E-07	ENSMUSG00000028452	Vcp
0.875532469	4.61E-07	ENSMUSG00000054385	Ceacam2
0.875193596	4.63E-07	ENSMUSG00000048697	Vmn1r26
0.867215344	9.60E-07	ENSMUSG00000095061	E030018B13Rik
0.862096503	1.48E-06	ENSMUSG00000101355	H3c10
0.85920645	1.85E-06	ENSMUSG00000021361	Tmem14c
0.856770482	2.22E-06	ENSMUSG00000069274	H4c6
0.856480324	2.22E-06	ENSMUSG00000056782	Olfr667
0.854013679	2.66E-06	ENSMUSG00000069308	H2bc22
0.845588235	5.13E-06	ENSMUSG00000079436	Kcnj13
0.838291018	8.73E-06	ENSMUSG00000022336	Eif3e
0.83231088	1.32E-05	ENSMUSG00000028648	Ndufs5
0.827247157	1.84E-05	ENSMUSG00000034623	Prss55
0.823200101	2.37E-05	ENSMUSG00000040163	1700034J05Rik
0.821770743	2.56E-05	ENSMUSG00000051003	Olfr161
0.819813556	2.85E-05	ENSMUSG00000078139	AK157302
0.81399286	4.07E-05	ENSMUSG00000069268	H2bc7
0.813155257	4.21E-05	ENSMUSG00000069755	Zfp125
0.812685082	4.25E-05	ENSMUSG00000090619	Vmn2r60
0.81181962	4.40E-05	ENSMUSG00000073893	Olfr472
0.804500303	6.78E-05	ENSMUSG00000074947	Olfr1312
0.804144007	6.79E-05	ENSMUSG00000019505	Ubb
0.803842412	6.79E-05	ENSMUSG00000024033	Rsph1
0.798866686	8.80E-05	ENSMUSG00000069273	H3c6
0.79900449	8.80E-05	ENSMUSG00000025290	Rps24
0.794684878	0.000108176	ENSMUSG00000074569	Gcnt7
0.794878866	0.000108176	ENSMUSG00000034807	Colgalt1
0.792183626	0.000122582	ENSMUSG00000094487	Gm21958
0.791236905	0.000127136	ENSMUSG00000090353	Gm17555
0.790803435	0.000128129	ENSMUSG00000075014	Gm10800
0.785473933	0.000169208	ENSMUSG00000091285	Gm17430
0.784190845	0.000178532	ENSMUSG00000101972	H3c11
0.782920349	0.000188202	ENSMUSG00000039385	Cdh6
0.780160162	0.000214708	ENSMUSG00000024327	Slc39a7
0.778418351	0.000228341	ENSMUSG00000072708	Olfr381
0.778644753	0.000228341	ENSMUSG00000047246	H2bc6
0.770853683	0.000332197	ENSMUSG00000025321	Itgb8
0.770168537	0.000333636	ENSMUSG00000041570	Camsap2
0.76991193	0.000333636	ENSMUSG00000074698	Csnk2a1
0.770426786	0.000333636	ENSMUSG00000028970	Abcb1b
0.768545183	0.00035234	ENSMUSG00000061482	H4c4
0.764133305	0.000432217	ENSMUSG00000037784	Dzip1l
0.763791815	0.000433551	ENSMUSG00000062006	Rpl34
0.761273551	0.000483385	ENSMUSG00000026558	Uck2
0.760038552	0.000506221	ENSMUSG00000035337	Uchl4
0.759131047	0.000521824	ENSMUSG00000070369	Itgad
0.758263801	0.000536869	ENSMUSG00000078772	Gm12353
0.757441133	0.00055118	ENSMUSG00000063888	Rpl7l1
0.756605918	0.000556023	ENSMUSG00000096553	Gm10097
0.756715684	0.000556023	ENSMUSG00000021782	Dlg5
0.756467441	0.000556023	ENSMUSG00000021807	Rtraf
0.755714836	0.000569133	ENSMUSG00000034990	Otoa
0.755084681	0.000579232	ENSMUSG00000069310	H3c3
0.754773061	0.000580829	ENSMUSG00000030654	Arl6ip1
0.75440276	0.000584098	ENSMUSG00000003352	Cacnb3
0.753837855	0.000592798	ENSMUSG00000031755	Bbs2
0.753581211	0.000593105	ENSMUSG00000057706	Mex3b
0.752780005	0.000608669	ENSMUSG00000069294	Vmn1r197
0.751892033	0.000627141	ENSMUSG00000067274	Rplp0
0.750742564	0.000653953	ENSMUSG00000040372	Gpr63
0.748862571	0.000697313	ENSMUSG00000101480	Olfr1220
0.749070627	0.000697313	ENSMUSG00000086596	Susd5
0.744298378	0.00084736	ENSMUSG00000039579	Grin3a
0.742731751	0.000898865	ENSMUSG00000021403	Serpinb9b
0.741685533	0.000931561	ENSMUSG00000030603	Psmc4
0.739005109	0.001036786	ENSMUSG00000039058	Ak5
0.73846011	0.001050813	ENSMUSG00000071064	Zfp827
0.736860935	0.001114728	ENSMUSG00000034459	Ifit1
0.735671999	0.001161474	ENSMUSG00000028238	Atp6v0d2
0.735102045	0.001178398	ENSMUSG00000041734	Kirrel
0.734032512	0.001221349	ENSMUSG00000045678	Olfr1489
0.73318473	0.00125387	ENSMUSG00000013033	Adgrl1
0.732564888	0.001274858	ENSMUSG00000069300	H2bc11
0.730844167	0.00135771	ENSMUSG00000026228	Htr2b
0.72817164	0.001503669	ENSMUSG00000030748	Il4ra
0.727508384	0.00153114	ENSMUSG00000091382	Vmn1r18
0.726988396	0.001549932	ENSMUSG00000026836	Acvr1
0.726546173	0.001563992	ENSMUSG00000034377	Tulp4
0.724838804	0.001662356	ENSMUSG00000036964	Trim17
0.724354464	0.001680324	ENSMUSG00000070816	Vmn1r86
0.723034411	0.001757296	ENSMUSG00000056995	Olfr1178
0.722289084	0.001779436	ENSMUSG00000026249	Serpine2
0.722299531	0.001779436	ENSMUSG00000037740	Mrps26
0.721746592	0.001803084	ENSMUSG00000032875	Arhgef17
0.720777279	0.001858761	ENSMUSG00000026604	Ptpn14
0.72041012	0.001870271	ENSMUSG00000038244	Mical2
0.719967082	0.001887681	ENSMUSG00000067629	Syngap1
0.719367277	0.001917312	ENSMUSG00000028347	Tmeff1
0.718965529	0.001932098	ENSMUSG00000071862	Lrrtm2
0.717931365	0.001980342	ENSMUSG00000028789	Azin2
0.717990665	0.001980342	ENSMUSG00000079462	Gm15737
0.717134052	0.002027378	ENSMUSG00000002059	Rab34
0.715385665	0.002120501	ENSMUSG00000069911	Insyn2b
0.71550439	0.002120501	ENSMUSG00000053046	Brsk2
0.715778004	0.002120501	ENSMUSG00000031227	Magee1
0.714463584	0.002164298	ENSMUSG00000096192	Gm18856
0.714527366	0.002164298	ENSMUSG00000032340	Neo1
0.712947428	0.002260987	ENSMUSG00000001783	Rtcb
0.713090748	0.002260987	ENSMUSG00000002249	Tead3
0.712700286	0.002265408	ENSMUSG00000027698	Nceh1
0.712362502	0.002277954	ENSMUSG00000020473	Aebp1
0.712058636	0.002287647	ENSMUSG00000095028	Sirpb1b
0.711290346	0.002339147	ENSMUSG00000042439	Zfp532
0.710674751	0.002377675	ENSMUSG00000030770	Parva
0.709653657	0.002436872	ENSMUSG00000046523	Kctd4
0.709693924	0.002436872	ENSMUSG00000025511	Tspan4
0.709035778	0.002477235	ENSMUSG00000053799	Exoc6
0.707842158	0.002574198	ENSMUSG00000050558	Prokr2
0.706670612	0.002634626	ENSMUSG00000034220	Gpc1
0.706679564	0.002634626	ENSMUSG00000015143	Actn1
0.706684473	0.002634626	ENSMUSG00000033855	Ston1
0.706421598	0.002641025	ENSMUSG00000058056	Palld
0.705192115	0.002747479	ENSMUSG00000073968	Trim68
0.704957885	0.00275273	ENSMUSG00000042626	Shc1
0.704468389	0.002784715	ENSMUSG00000051355	Commd1
0.703637506	0.002835046	ENSMUSG00000044067	Gpr22
0.703628821	0.002835046	ENSMUSG00000035900	Gramd4
0.702149501	0.00295622	ENSMUSG00000025407	Gli1
0.702181206	0.00295622	ENSMUSG00000025154	Arhgap19
0.70113386	0.003001433	ENSMUSG00000099517	H3c8
0.701395778	0.003001433	ENSMUSG00000068999	Vmn2r5
0.701074796	0.003001433	ENSMUSG00000013921	Clip3
0.701033173	0.003001433	ENSMUSG00000031673	Cdh11
0.700463428	0.00304568	ENSMUSG00000072889	Nfxl1
0.698829217	0.003193697	ENSMUSG00000042207	Kdm5b
0.698988488	0.003193697	ENSMUSG00000078648	Gm17546
0.696276948	0.003484017	ENSMUSG00000030107	Usp18
0.694951385	0.003484244	ENSMUSG00000050069	Grem2
0.695985181	0.003484244	ENSMUSG00000059762	Olfr767
0.695477808	0.003484244	ENSMUSG00000050567	Maml1
0.695533363	0.003484244	ENSMUSG00000061878	Sphk1
0.695112019	0.003484244	ENSMUSG00000002105	Slc39a13
0.695187326	0.003484244	ENSMUSG00000029094	Afap1
0.695328529	0.003484244	ENSMUSG00000045868	Gvin1
0.69491429	0.003484244	ENSMUSG00000073953	Olfr596
0.694666175	0.00349461	ENSMUSG00000038780	Smurf1
0.693799793	0.003584175	ENSMUSG00000038257	Glra3
0.693548113	0.003595415	ENSMUSG00000040433	Zbtb38
0.69292622	0.003618038	ENSMUSG00000045658	Pid1
0.692722813	0.003618038	ENSMUSG00000020260	Pofut2
0.692854892	0.003618038	ENSMUSG00000000957	Mmp14
0.69277171	0.003618038	ENSMUSG00000040563	Plppr2
0.692274498	0.003641094	ENSMUSG00000048440	Cyp4f16
0.69222502	0.003641094	ENSMUSG00000091407	Vmn2r117
0.691613392	0.003700495	ENSMUSG00000073768	Olfr1330
0.691242955	0.00372858	ENSMUSG00000067879	Vxn
0.691060106	0.003731892	ENSMUSG00000074591	Ankub1
0.690694778	0.003759662	ENSMUSG00000021994	Wnt5a
0.690254846	0.003797745	ENSMUSG00000047181	Samd14
0.689760603	0.003843628	ENSMUSG00000069049	Eif2s3y
0.689373563	0.003853564	ENSMUSG00000047441	Antxrl
0.689147421	0.003853564	ENSMUSG00000064177	Ghrl
0.689248927	0.003853564	ENSMUSG00000032531	Amotl2
0.689070705	0.003853564	ENSMUSG00000045594	Glb1
0.688651759	0.003869229	ENSMUSG00000069917	Hba-a2
0.688673433	0.003869229	ENSMUSG00000079215	Zfp664
0.688344943	0.003890557	ENSMUSG00000002688	Prkd1
0.687645533	0.003966517	ENSMUSG00000042029	Ncapg2
0.686717371	0.004055034	ENSMUSG00000023972	Ptk7
0.686792403	0.004055034	ENSMUSG00000019732	Calr3
0.686494222	0.004062809	ENSMUSG00000091387	Gcnt4
0.686217695	0.004062809	ENSMUSG00000033955	Tnks1bp1
0.686330225	0.004062809	ENSMUSG00000047409	Ctdspl
0.685904801	0.004086442	ENSMUSG00000074480	Mex3a
0.684910149	0.004209118	ENSMUSG00000021466	Ptch1
0.684512544	0.004246077	ENSMUSG00000069289	Vmn1r203
0.6840654	0.00429075	ENSMUSG00000031835	Mbtps1
0.683433746	0.004363681	ENSMUSG00000037446	Tulp1
0.682524669	0.004423124	ENSMUSG00000048402	Gli2
0.682040468	0.004423124	ENSMUSG00000003233	Dvl3
0.682357723	0.004423124	ENSMUSG00000025020	Slit1
0.682179034	0.004423124	ENSMUSG00000027646	Src
0.682729487	0.004423124	ENSMUSG00000035032	Nek11
0.682084545	0.004423124	ENSMUSG00000038775	Vill
0.682599616	0.004423124	ENSMUSG00000095547	Gm10719
0.681349144	0.00450765	ENSMUSG00000026958	Dpp7
0.680458217	0.00462511	ENSMUSG00000044674	Fzd1
0.680048939	0.004655557	ENSMUSG00000102543	Pcdhgc5
0.67998647	0.004655557	ENSMUSG00000039607	Rbms3
0.679137305	0.004769657	ENSMUSG00000038463	Olfml2b
0.678747458	0.004810552	ENSMUSG00000012017	Scarf2
0.677858309	0.004934683	ENSMUSG00000042328	Hps4
0.676640837	0.005111481	ENSMUSG00000026535	Ifi202b
0.676540503	0.005111481	ENSMUSG00000060205	Olfr57
0.67594147	0.005191513	ENSMUSG00000001794	Capns1
0.675154394	0.005301771	ENSMUSG00000020614	Fam20a
0.674633387	0.005301771	ENSMUSG00000041895	Wipi1
0.674727959	0.005301771	ENSMUSG00000021567	Nkd2
0.67472532	0.005301771	ENSMUSG00000023022	Lima1
0.674899664	0.005301771	ENSMUSG00000068457	Uty
0.671710403	0.005798313	ENSMUSG00000041859	Mcm3
0.671673724	0.005798313	ENSMUSG00000021978	Extl3
0.671240583	0.005855736	ENSMUSG00000029761	Cald1
0.670164157	0.006015386	ENSMUSG00000038965	Ube2l3
0.669887955	0.006015386	ENSMUSG00000096847	Tmem151b
0.670066536	0.006015386	ENSMUSG00000090093	Gm14399
0.669988421	0.006015386	ENSMUSG00000006205	Htra1
0.669251759	0.006115601	ENSMUSG00000043948	Olfr691
0.668889026	0.006161864	ENSMUSG00000069045	Ddx3y
0.667909823	0.006334861	ENSMUSG00000078870	Gm14410
0.667235356	0.00644781	ENSMUSG00000009030	Pdcl
0.666801128	0.006511497	ENSMUSG00000020376	Rnf130
0.666368715	0.006575397	ENSMUSG00000035168	Tanc1
0.665978465	0.006630829	ENSMUSG00000026343	Gpr39
0.665388546	0.006730067	ENSMUSG00000022098	Bmp1
0.664807682	0.006780862	ENSMUSG00000039911	Spsb1
0.664764828	0.006780862	ENSMUSG00000030519	Apba2
0.66500552	0.006780862	ENSMUSG00000046179	E2f8
0.664513334	0.006807609	ENSMUSG00000032500	Dclk3
0.662985738	0.007091202	ENSMUSG00000097061	9330151L19Rik
0.662998108	0.007091202	ENSMUSG00000028909	Ptpru
0.662690545	0.007123271	ENSMUSG00000027995	Tlr2
0.662587986	0.007123271	ENSMUSG00000042035	Igsf3
0.661713389	0.007295306	ENSMUSG00000070942	Il1rl2
0.661448537	0.007327288	ENSMUSG00000031563	Wwc2
0.661188705	0.007358294	ENSMUSG00000079017	Ifi27l2a
0.660647162	0.007455998	ENSMUSG00000044934	Zfp367
0.660470615	0.007467832	ENSMUSG00000025921	Rdh10
0.65991044	0.007549525	ENSMUSG00000000606	Vmn2r88
0.659875631	0.007549525	ENSMUSG00000001761	Smo
0.659534761	0.007571159	ENSMUSG00000052534	Pbx1
0.659564279	0.007571159	ENSMUSG00000049864	Olfr250
0.659166058	0.007629834	ENSMUSG00000074170	Plekhf1
-0.658626252	0.007730599	ENSMUSG00000024269	Tpgs2
0.658232096	0.007796701	ENSMUSG00000022296	Baalc
0.657998527	0.007823706	ENSMUSG00000028126	Pip5k1a
0.657465011	0.007925256	ENSMUSG00000032216	Nedd4
0.657319252	0.007930886	ENSMUSG00000046841	Ckap4
0.655452011	0.008375851	ENSMUSG00000034168	Irf2bpl
0.654628892	0.008560436	ENSMUSG00000035413	Tmem98
0.6544703	0.008569916	ENSMUSG00000037679	Inf2
0.653760552	0.008727516	ENSMUSG00000074102	Rbm15b
0.653471221	0.008772758	ENSMUSG00000024713	Pcsk5
0.652710826	0.008947626	ENSMUSG00000029348	Asphd2
0.651607921	0.009160173	ENSMUSG00000013236	Ptprs
0.651700605	0.009160173	ENSMUSG00000029869	Ephb6
0.651583967	0.009160173	ENSMUSG00000073896	Olfr716
0.651425738	0.009170637	ENSMUSG00000026918	Brd3
0.650476164	0.00940687	ENSMUSG00000029070	Mxra8
0.649898588	0.009539316	ENSMUSG00000039286	Fndc3b
0.649531736	0.009576178	ENSMUSG00000071478	H2ac7
0.649558734	0.009576178	ENSMUSG00000031402	Mpp1
0.649151735	0.009652512	ENSMUSG00000063160	Numbl
0.648648153	0.009730725	ENSMUSG00000101031	Ms4a12
0.648749533	0.009730725	ENSMUSG00000027848	Olfml3
0.648044527	0.009875199	ENSMUSG00000007783	Cpt1c
0.647465901	0.009999083	ENSMUSG00000032997	Chpf
0.647396496	0.009999083	ENSMUSG00000042428	Mgat3
0.647152394	0.010037317	ENSMUSG00000075273	Ttc30b
0.646982854	0.010053056	ENSMUSG00000020393	Kremen1
0.646075131	0.010295923	ENSMUSG00000017446	C1qtnf1
0.645413079	0.010429381	ENSMUSG00000024027	Glp1r
0.645499395	0.010429381	ENSMUSG00000040857	Erf
0.644723404	0.010573363	ENSMUSG00000064105	Cnnm2
0.644806811	0.010573363	ENSMUSG00000025630	Hprt
0.643926725	0.010760827	ENSMUSG00000026494	Kif26b
0.643904627	0.010760827	ENSMUSG00000023830	Igf2r
0.643091904	0.010987276	ENSMUSG00000005417	Mprip
0.642903255	0.011011192	ENSMUSG00000031189	Aff2
0.642762074	0.011019647	ENSMUSG00000040249	Lrp1
0.642097447	0.01120141	ENSMUSG00000007415	Gatad1
0.641257339	0.01137754	ENSMUSG00000017692	Rhbdl3
0.641113725	0.01137754	ENSMUSG00000037926	Ssh2
0.641131123	0.01137754	ENSMUSG00000051586	Mical3
0.641321123	0.01137754	ENSMUSG00000070047	Fat1
0.640864014	0.01142343	ENSMUSG00000031740	Mmp2
0.640625536	0.01146575	ENSMUSG00000025498	Irf7
0.639643233	0.011763823	ENSMUSG00000031642	Sh3rf1
0.639072225	0.011915736	ENSMUSG00000045306	Olfr734
0.638816739	0.011915736	ENSMUSG00000050248	Evc2
0.638756024	0.011915736	ENSMUSG00000032086	Bace1
0.638832505	0.011915736	ENSMUSG00000001986	Gria3
0.638579846	0.011938186	ENSMUSG00000074896	Ifit3
0.636795524	0.012537361	ENSMUSG00000041117	Ccdc8
0.636418869	0.01263447	ENSMUSG00000000881	Dlg3
0.636281947	0.012643678	ENSMUSG00000053985	Zfp14
0.634897778	0.01312011	ENSMUSG00000007989	Fzd3
0.63452	0.013221627	ENSMUSG00000020893	Per1
0.634128855	0.013329031	ENSMUSG00000022665	Ccdc80
0.633742429	0.013435409	ENSMUSG00000016503	Gtf3a
0.63327181	0.013553831	ENSMUSG00000026674	Ddr2
0.633216238	0.013553831	ENSMUSG00000040220	Gas8
0.632829395	0.013575637	ENSMUSG00000000901	Mmp11
0.632928605	0.013575637	ENSMUSG00000027459	Fam110a
0.632866092	0.013575637	ENSMUSG00000074677	Sirpb1c
0.63268399	0.013589577	ENSMUSG00000028641	P3h1
0.632036112	0.013801522	ENSMUSG00000039646	Vasn
0.631129392	0.014102966	ENSMUSG00000024936	Kcnk7
0.630954699	0.014102966	ENSMUSG00000091405	H4c14
0.631019734	0.014102966	ENSMUSG00000031441	Atp11a
0.630656058	0.01417974	ENSMUSG00000094347	Olfr784
0.630445236	0.014221237	ENSMUSG00000044017	Adgrd1
0.63012504	0.014276232	ENSMUSG00000020519	Sap30l
0.63009373	0.014276232	ENSMUSG00000036181	H1f2
0.629133227	0.014627104	ENSMUSG00000055707	Klhl26
0.628984268	0.014644243	ENSMUSG00000036353	P2ry12
0.628862738	0.01465009	ENSMUSG00000022206	Npr3
0.628258395	0.014858173	ENSMUSG00000061751	Kalrn
0.627897539	0.014965345	ENSMUSG00000006931	P3h4
0.627305437	0.015172076	ENSMUSG00000041120	Nbl1
0.62668959	0.015359423	ENSMUSG00000063681	Crb1
0.6266571	0.015359423	ENSMUSG00000033417	Cacul1
0.626527874	0.01536931	ENSMUSG00000040818	Dennd6a
0.625335091	0.015798944	ENSMUSG00000019853	Hebp2
0.625438592	0.015798944	ENSMUSG00000063696	Gm8730
0.625172963	0.015823873	ENSMUSG00000028692	Akr1a1
0.624966844	0.015868496	ENSMUSG00000052456	Get3
0.62437951	0.016084021	ENSMUSG00000075553	Gm5464
0.624141273	0.016143892	ENSMUSG00000016918	Sulf1
0.62382042	0.016149411	ENSMUSG00000039994	Timeless
0.623544766	0.016149411	ENSMUSG00000062691	Cebpzos
0.623546024	0.016149411	ENSMUSG00000037606	Osbpl5
0.623502435	0.016149411	ENSMUSG00000003316	Glg1
0.623788155	0.016149411	ENSMUSG00000050578	Mmp13
0.623569608	0.016149411	ENSMUSG00000090084	Srpx
0.623057428	0.016303801	ENSMUSG00000031486	Adgra2
0.622678443	0.016429306	ENSMUSG00000000346	Dazap2
0.622097553	0.016601187	ENSMUSG00000056144	Trim34a
0.622155234	0.016601187	ENSMUSG00000032289	Thsd4
0.621833888	0.016675419	ENSMUSG00000032353	Tmed3
0.621411888	0.016681456	ENSMUSG00000023411	Nfatc4
0.621515178	0.016681456	ENSMUSG00000037013	Ss18
0.621627724	0.016681456	ENSMUSG00000096320	Olfr1471
0.621437187	0.016681456	ENSMUSG00000032243	Itga11
0.620259415	0.01717293	ENSMUSG00000036158	Prickle1
0.619851138	0.017318626	ENSMUSG00000053641	Dennd4a
0.619223774	0.01757095	ENSMUSG00000036086	Zranb3
0.61898211	0.017638731	ENSMUSG00000035594	Chrna5
0.618854885	0.017651287	ENSMUSG00000044783	Hjurp
0.617948396	0.017882084	ENSMUSG00000042063	Zfp386
0.617998643	0.017882084	ENSMUSG00000049806	Olfr466
0.617877578	0.017882084	ENSMUSG00000023140	Reg2
0.618012576	0.017882084	ENSMUSG00000030397	Mark4
0.61806591	0.017882084	ENSMUSG00000010660	Plcd1
0.617716672	0.017911888	ENSMUSG00000028480	Glipr2
0.616878863	0.018276469	ENSMUSG00000033420	Antxr1
0.616699958	0.018315915	ENSMUSG00000042816	Gpr151
0.616115309	0.018459305	ENSMUSG00000060227	Golm2
0.616263045	0.018459305	ENSMUSG00000051331	Cacna1c
0.616126862	0.018459305	ENSMUSG00000032911	Cspg4
0.615634515	0.01865181	ENSMUSG00000042357	Gjb5
0.614903248	0.018974417	ENSMUSG00000042104	Uggt2
0.614279818	0.019245632	ENSMUSG00000034612	Chst11
0.614019603	0.01932974	ENSMUSG00000041133	Smc1a
0.613857294	0.019363002	ENSMUSG00000041842	Fhdc1
0.61322394	0.019644281	ENSMUSG00000094745	Olfr954
0.612948172	0.019738319	ENSMUSG00000041936	Agrn
0.612733601	0.019800203	ENSMUSG00000004328	Hif3a
0.612585555	0.019826855	ENSMUSG00000021840	Mapk1ip1l
0.612289386	0.019932785	ENSMUSG00000032452	Clstn2
0.611769808	0.020107036	ENSMUSG00000061731	Ext1
0.611849622	0.020107036	ENSMUSG00000053617	Sh3pxd2a
0.611461704	0.020220902	ENSMUSG00000008845	Cd163
0.611257926	0.020226161	ENSMUSG00000058665	En1
0.611310739	0.020226161	ENSMUSG00000044881	Coa4
0.610931062	0.020351029	ENSMUSG00000040133	Gpr176
0.610487595	0.02054045	ENSMUSG00000000693	Loxl3
0.610301201	0.020589795	ENSMUSG00000038886	Man2a2
0.610064957	0.020666775	ENSMUSG00000024143	Rhoq
0.609189691	0.021099751	ENSMUSG00000033510	Otud7a
0.608977727	0.021164772	ENSMUSG00000056536	Pign
0.608709464	0.021261786	ENSMUSG00000067336	Bmpr2
0.60838255	0.02139248	ENSMUSG00000069272	H2ac8
0.607618419	0.021774332	ENSMUSG00000031904	Slc7a6
0.607369426	0.021817305	ENSMUSG00000035342	Lzts2
0.607352686	0.021817305	ENSMUSG00000034462	Pkd2
0.606609357	0.022193464	ENSMUSG00000036667	Tcaf1
0.606335803	0.022297912	ENSMUSG00000037434	Slc30a1
0.606049495	0.022410361	ENSMUSG00000068245	Phf11d
0.605815686	0.022492307	ENSMUSG00000006715	Gmnn
0.605459046	0.022647503	ENSMUSG00000032194	Kank2
0.60527822	0.022698757	ENSMUSG00000052928	Ctif
0.60477433	0.022943609	ENSMUSG00000029313	Aff1
0.604339038	0.023142771	ENSMUSG00000038760	Trhr
0.604255305	0.023142771	ENSMUSG00000035357	Pdzrn3
0.60388637	0.023309528	ENSMUSG00000040606	Kazn
0.60285069	0.023888724	ENSMUSG00000030905	Crym
0.602728455	0.023906226	ENSMUSG00000027650	Tti1
0.602302244	0.024113607	ENSMUSG00000002325	Irf9
0.602109819	0.024175439	ENSMUSG00000020105	Lrig3
0.601579923	0.024391314	ENSMUSG00000074619	1700034I23Rik
0.601645474	0.024391314	ENSMUSG00000031431	Tsc22d3
0.601450322	0.024414241	ENSMUSG00000030499	Kctd15
0.601328458	0.024432402	ENSMUSG00000020886	Dlg4
0.601075118	0.024475184	ENSMUSG00000021959	Lats2
0.601158838	0.024475184	ENSMUSG00000027298	Tyro3
0.600926025	0.024510973	ENSMUSG00000027239	Mdk
0.600301707	0.024815862	ENSMUSG00000039542	Ncam1
0.600262665	0.024815862	ENSMUSG00000095186	Gm10718
0.600157125	0.024824417	ENSMUSG00000023800	Tiam2
0.600057347	0.024829402	ENSMUSG00000003847	Nfat5
0.59989239	0.024876263	ENSMUSG00000022203	Efs
0.599673864	0.024957373	ENSMUSG00000020695	Mrc2
0.599582894	0.024957373	ENSMUSG00000022303	Dcstamp
0.599275351	0.025096616	ENSMUSG00000026042	Col5a2
0.598977236	0.025216969	ENSMUSG00000103472	Pcdhga7
0.598907008	0.025216969	ENSMUSG00000030057	Cnbp
0.598670154	0.02531167	ENSMUSG00000027994	Mcub
0.59829195	0.02538095	ENSMUSG00000034484	Snx2
0.598304045	0.02538095	ENSMUSG00000030269	Mtmr14
0.598432365	0.02538095	ENSMUSG00000034875	Nudt19
0.598074409	0.025463903	ENSMUSG00000078453	Abracl
0.597781083	0.025495108	ENSMUSG00000046650	Olfr1440
0.597901021	0.025495108	ENSMUSG00000038963	Slco4a1
0.59775693	0.025495108	ENSMUSG00000031696	Vps35
0.597491311	0.025540613	ENSMUSG00000035513	Ntng2
0.597419123	0.025540613	ENSMUSG00000036057	Ptpn23
0.597484916	0.025540613	ENSMUSG00000019558	Slc6a8
0.596903257	0.025820559	ENSMUSG00000005533	Igf1r
0.596703081	0.025865863	ENSMUSG00000059248	Septin9
0.596656764	0.025865863	ENSMUSG00000039105	Atp6v1g1
0.596461028	0.025884546	ENSMUSG00000062115	Rai1
0.596451336	0.025884546	ENSMUSG00000048644	Ctxn1
0.596012112	0.026062922	ENSMUSG00000037552	Plekhg2
0.596005153	0.026062922	ENSMUSG00000031825	Crispld2
0.595719962	0.026193929	ENSMUSG00000045875	Adra1a
0.595492682	0.026286853	ENSMUSG00000020435	Osbp2
0.595367521	0.026311818	ENSMUSG00000055302	Mrfap1
0.595189799	0.026313587	ENSMUSG00000086598	Btbd18
0.595255988	0.026313587	ENSMUSG00000033545	Znrf1
0.595098198	0.026316469	ENSMUSG00000070291	Ddx43
0.594501483	0.026658541	ENSMUSG00000037868	Egr2
0.594237177	0.026775296	ENSMUSG00000022246	Rai14
0.594154735	0.026775296	ENSMUSG00000028413	B4galt1
0.593937876	0.026857659	ENSMUSG00000019467	Arhgef25
0.593859759	0.026857659	ENSMUSG00000071644	Eef1g
0.593630895	0.026912112	ENSMUSG00000037225	Fgf2
0.593606688	0.026912112	ENSMUSG00000015957	Wnt11
0.592489627	0.027264726	ENSMUSG00000019820	Utrn
0.592666064	0.027264726	ENSMUSG00000024883	Rin1
0.59275118	0.027264726	ENSMUSG00000040264	Gbp2b
0.592491262	0.027264726	ENSMUSG00000041420	Meis3
0.59276979	0.027264726	ENSMUSG00000052353	Cemip
0.592723615	0.027264726	ENSMUSG00000100586	Vmn1r90
0.592492888	0.027264726	ENSMUSG00000051906	Cd209f
0.592394114	0.027271783	ENSMUSG00000002732	Fkbp7
0.592249984	0.027312308	ENSMUSG00000032011	Thy1
0.591839239	0.02738011	ENSMUSG00000055013	Agap1
0.591812471	0.02738011	ENSMUSG00000021072	Tmx1
0.591821083	0.02738011	ENSMUSG00000021596	Mctp1
0.591939672	0.02738011	ENSMUSG00000001285	Myg1
0.591519731	0.027523638	ENSMUSG00000033565	Rbfox2
0.591245637	0.027654927	ENSMUSG00000025862	Stag2
0.591020038	0.027753081	ENSMUSG00000038648	Creb3l2
0.59072437	0.027900455	ENSMUSG00000092130	D030025P21Rik
0.589943649	0.028390317	ENSMUSG00000025395	Prim1
0.589854784	0.0283938	ENSMUSG00000041702	Btbd7
0.589733825	0.028420122	ENSMUSG00000020641	Rsad2
0.589395041	0.028601361	ENSMUSG00000040690	Col16a1
0.589275666	0.028626868	ENSMUSG00000032334	Loxl1
0.588891065	0.028687875	ENSMUSG00000038702	Dsel
0.588824947	0.028687875	ENSMUSG00000027714	Exosc9
0.588774377	0.028687875	ENSMUSG00000033916	Chmp2a
0.58878444	0.028687875	ENSMUSG00000070873	Lilra5
0.589005339	0.028687875	ENSMUSG00000032420	Nt5e
0.588366814	0.028920274	ENSMUSG00000070298	Trcg1
0.587854912	0.029229786	ENSMUSG00000026826	Nr4a2
0.587740608	0.029252745	ENSMUSG00000021796	Bmpr1a
0.58740339	0.029258678	ENSMUSG00000057913	Gm10032
0.587423606	0.029258678	ENSMUSG00000055745	Rtl6
0.587436913	0.029258678	ENSMUSG00000028356	Ambp
0.587533223	0.029258678	ENSMUSG00000054256	Msi1
0.587238529	0.029313566	ENSMUSG00000024222	Fkbp5
0.587163961	0.029313566	ENSMUSG00000014837	4931428F04Rik
0.587063636	0.029327117	ENSMUSG00000025212	Sfxn3
0.586850982	0.029363233	ENSMUSG00000022015	Tnfsf11
0.586889473	0.029363233	ENSMUSG00000057101	Zfp180
0.586669558	0.029435977	ENSMUSG00000038400	Pmepa1
0.586180925	0.029733358	ENSMUSG00000031169	Porcn
0.586065724	0.029758376	ENSMUSG00000055320	Tead1
0.585588735	0.030049942	ENSMUSG00000074211	Sdhaf1
0.585015381	0.030415842	ENSMUSG00000024098	Twsg1
0.584790422	0.030463147	ENSMUSG00000057406	Nsd2
0.584792395	0.030463147	ENSMUSG00000031221	Igbp1
0.584232784	0.030821463	ENSMUSG00000042581	Thsd7b
0.583723664	0.031085066	ENSMUSG00000022687	Boc
0.583779439	0.031085066	ENSMUSG00000035305	Ror1
0.583610785	0.03110974	ENSMUSG00000024620	Pdgfrb
0.58337806	0.031225826	ENSMUSG00000069793	Slfn9
0.583165158	0.031256781	ENSMUSG00000052688	Rab7b
0.583017479	0.031256781	ENSMUSG00000026840	Lamc3
0.583086414	0.031256781	ENSMUSG00000030306	Tmtc1
0.58323445	0.031256781	ENSMUSG00000031451	Gas6
0.58287226	0.031306798	ENSMUSG00000044949	Ubtd2
0.582675813	0.031335414	ENSMUSG00000027855	Sycp1
0.582719344	0.031335414	ENSMUSG00000038871	Bpgm
0.582483193	0.031422052	ENSMUSG00000064246	Chil1
0.582361333	0.031454721	ENSMUSG00000020780	Srp68
0.582274387	0.031460755	ENSMUSG00000035863	Palm
0.582113014	0.031463536	ENSMUSG00000048489	Depp1
0.582179491	0.031463536	ENSMUSG00000055116	Arntl
0.581729894	0.03167705	ENSMUSG00000036820	Amdhd2
0.581677555	0.03167705	ENSMUSG00000035390	Brsk1
0.58088607	0.032107484	ENSMUSG00000000093	Tbx2
0.581021813	0.032107484	ENSMUSG00000021477	Ctsl
0.580945715	0.032107484	ENSMUSG00000024286	Ccny
0.580708474	0.03218486	ENSMUSG00000040351	Ankib1
0.580612628	0.032198669	ENSMUSG00000063447	Ube2d2b
0.579828797	0.032752917	ENSMUSG00000029185	Fam114a1
0.57949535	0.032955443	ENSMUSG00000063623	C230062I16Rik
0.57887558	0.033388568	ENSMUSG00000039081	Zfp503
0.578498797	0.033566502	ENSMUSG00000071065	Olfr806
0.578560339	0.033566502	ENSMUSG00000062995	Ica1
0.578275147	0.033684397	ENSMUSG00000026433	Rab29
0.5780266	0.033822912	ENSMUSG00000056770	Setd3
0.577613921	0.034095943	ENSMUSG00000006095	Tbcb
0.577298854	0.034226953	ENSMUSG00000020400	Tnip1
0.577300941	0.034226953	ENSMUSG00000040093	Bmf
0.576854046	0.034529346	ENSMUSG00000021939	Ctsb
0.576595255	0.034572639	ENSMUSG00000033722	BC034090
0.576569984	0.034572639	ENSMUSG00000022462	Slc38a2
0.576650782	0.034572639	ENSMUSG00000025076	Casp7
0.575779999	0.035166102	ENSMUSG00000057541	Pus7
0.575417217	0.035341505	ENSMUSG00000037890	Wdr19
0.575454098	0.035341505	ENSMUSG00000056673	Kdm5d
0.574869167	0.035609765	ENSMUSG00000037992	Rara
0.574926976	0.035609765	ENSMUSG00000049076	Acap2
0.574970569	0.035609765	ENSMUSG00000071847	Apcdd1
0.574615844	0.035668785	ENSMUSG00000050043	Tmx2
0.574570156	0.035668785	ENSMUSG00000035517	Tdrd7
0.574625245	0.035668785	ENSMUSG00000030270	Cpne9
0.574251331	0.035681232	ENSMUSG00000060678	H4c3
0.574294836	0.035681232	ENSMUSG00000055639	Dach1
0.574325922	0.035681232	ENSMUSG00000032717	Mdfi
0.574266404	0.035681232	ENSMUSG00000051392	Olfr1402
0.574158988	0.035695289	ENSMUSG00000029436	Mmp17
0.573779469	0.035953357	ENSMUSG00000091243	Vgll3
0.573538641	0.03609433	ENSMUSG00000044442	N6amt1
0.57340522	0.036143841	ENSMUSG00000031778	Cx3cl1
0.572724882	0.036664373	ENSMUSG00000026193	Fn1
0.572614807	0.036694375	ENSMUSG00000062488	Ifit3b
0.572497293	0.036730933	ENSMUSG00000028195	Ccn1
0.572191942	0.036888256	ENSMUSG00000039153	Runx2
0.572165723	0.036888256	ENSMUSG00000025151	Maged1
0.572059797	0.036915128	ENSMUSG00000004562	Arhgef40
0.571911822	0.036978713	ENSMUSG00000032327	Stra6
0.571676972	0.037072473	ENSMUSG00000078763	Slfn1
0.571654714	0.037072473	ENSMUSG00000017707	Serinc3
0.571499552	0.037142787	ENSMUSG00000020936	Nmt1
0.57137734	0.037184463	ENSMUSG00000026355	Mcm6
0.571100636	0.037361653	ENSMUSG00000021464	Ror2
0.57097847	0.037403628	ENSMUSG00000024201	Kdm4b
0.570517698	0.037678761	ENSMUSG00000020227	Irak3
0.570584377	0.037678761	ENSMUSG00000061306	Slc38a10
0.570422739	0.037697186	ENSMUSG00000032251	Irak1bp1
0.570284684	0.03775382	ENSMUSG00000020181	Nav3
0.569981191	0.037759306	ENSMUSG00000063953	Amd2
0.570013468	0.037759306	ENSMUSG00000018286	Psmb6
-0.570103557	0.037759306	ENSMUSG00000021097	Clmn
0.569902373	0.037759306	ENSMUSG00000016487	Ppfibp1
0.569836704	0.037759306	ENSMUSG00000042675	Ypel3
0.56998214	0.037759306	ENSMUSG00000032398	Snapc5
0.569642051	0.037866686	ENSMUSG00000090877	Hspa1b
0.569476282	0.037948748	ENSMUSG00000029319	Coq2
0.569340516	0.038004374	ENSMUSG00000019303	Psmc3ip
0.568970875	0.038244498	ENSMUSG00000056851	Pcbp2
0.568924832	0.038244498	ENSMUSG00000056121	Fez2
0.568061055	0.038909923	ENSMUSG00000042043	Tbca
0.568029845	0.038909923	ENSMUSG00000003282	Plag1
0.567966014	0.038909923	ENSMUSG00000051022	Hs3st1
0.567170191	0.038937823	ENSMUSG00000090171	Ugt1a2
0.566880084	0.038937823	ENSMUSG00000011256	Adam19
0.567358824	0.038937823	ENSMUSG00000020898	Ctc1
0.567082377	0.038937823	ENSMUSG00000025579	Gaa
0.567002506	0.038937823	ENSMUSG00000069305	H4c18
0.567647153	0.038937823	ENSMUSG00000021838	Samd4
0.567031617	0.038937823	ENSMUSG00000067212	H2-T23
0.567169679	0.038937823	ENSMUSG00000090966	Vmn2r116
0.566784722	0.038937823	ENSMUSG00000017667	Zfp334
0.567743461	0.038937823	ENSMUSG00000027864	Ptgfrn
0.566984943	0.038937823	ENSMUSG00000031766	Slc12a3
0.566982097	0.038937823	ENSMUSG00000061577	Adgrg5
0.56716621	0.038937823	ENSMUSG00000032177	Pde4a
0.567731874	0.038937823	ENSMUSG00000035274	Tpbg
0.566791665	0.038937823	ENSMUSG00000042396	Rbm7
0.567367364	0.038937823	ENSMUSG00000031365	Zfp275
0.566304786	0.039243731	ENSMUSG00000023191	P3h3
0.566340342	0.039243731	ENSMUSG00000032228	Tcf12
0.565816403	0.039533654	ENSMUSG00000051790	Nlgn2
0.565773943	0.039533654	ENSMUSG00000027447	Cst3
0.565906064	0.039533654	ENSMUSG00000028476	Reck
0.565372116	0.039578792	ENSMUSG00000041144	Dnah7b
0.565543708	0.039578792	ENSMUSG00000014606	Slc25a11
0.565429887	0.039578792	ENSMUSG00000021281	Tnfaip2
0.565517476	0.039578792	ENSMUSG00000058093	Zfp729b
0.565462861	0.039578792	ENSMUSG00000075377	Olfr362
0.564811149	0.039947121	ENSMUSG00000005973	Rcn1
0.56487973	0.039947121	ENSMUSG00000030772	Dkk3
0.564759876	0.039947121	ENSMUSG00000043366	Olfr78
0.564387702	0.039968465	ENSMUSG00000090272	Mndal
0.56444227	0.039968465	ENSMUSG00000020935	Dcakd
0.564445891	0.039968465	ENSMUSG00000032744	Heyl
0.564481327	0.039968465	ENSMUSG00000007891	Ctsd
0.564615261	0.039968465	ENSMUSG00000037206	Islr
0.564263846	0.040018452	ENSMUSG00000001383	Zmat2
0.563912946	0.040278141	ENSMUSG00000030539	Sema4b
0.56379913	0.040319254	ENSMUSG00000028920	Fbxo42
0.563410329	0.040615916	ENSMUSG00000030157	Clec2d
0.563169027	0.040776391	ENSMUSG00000039556	Ppp1r3f
0.562884732	0.04091676	ENSMUSG00000026620	Mark1
0.562811566	0.04091676	ENSMUSG00000056116	H2-T22
0.562825296	0.04091676	ENSMUSG00000041037	Irgq
-0.562638213	0.041014608	ENSMUSG00000029999	Tgfa
0.562517925	0.041062846	ENSMUSG00000031749	St3gal2
0.562400427	0.041108578	ENSMUSG00000016382	Pls3
0.562183739	0.041247801	ENSMUSG00000074874	Ctla2b
0.561995082	0.041360981	ENSMUSG00000020814	Mxra7
0.56176341	0.041515195	ENSMUSG00000048701	Ccdc6
0.561489629	0.041709949	ENSMUSG00000025351	Cd63
0.561351579	0.041776116	ENSMUSG00000044408	Sptssa
0.560769934	0.042135781	ENSMUSG00000026235	Epha4
0.560803844	0.042135781	ENSMUSG00000040711	Sh3pxd2b
0.560790777	0.042135781	ENSMUSG00000043542	Zc2hc1a
0.560675267	0.042161126	ENSMUSG00000053390	Zfp952
0.560471008	0.042226406	ENSMUSG00000045045	Lrfn4
0.560486834	0.042226406	ENSMUSG00000039787	Cercam
0.560257617	0.042366116	ENSMUSG00000028788	Ptp4a2
0.559918489	0.042627694	ENSMUSG00000021318	Gli3
0.559802506	0.042674226	ENSMUSG00000041696	Rasl12
0.559636507	0.042769329	ENSMUSG00000027955	Gask1b
0.559501599	0.042834482	ENSMUSG00000029122	Evc
0.559171759	0.043089521	ENSMUSG00000042804	Gpr153
0.558993959	0.043142183	ENSMUSG00000039474	Wfs1
0.558982617	0.043142183	ENSMUSG00000032122	Slc37a2
0.558850109	0.043205695	ENSMUSG00000039477	Tnrc18
0.558470581	0.043445369	ENSMUSG00000021366	Hivep1
0.558523487	0.043445369	ENSMUSG00000014550	Rbsn
0.558394659	0.043453876	ENSMUSG00000028358	Zfp618
0.55826756	0.043512699	ENSMUSG00000038156	Spon1
0.557747445	0.04389306	ENSMUSG00000029994	Anxa4
0.557812277	0.04389306	ENSMUSG00000038390	Gpr162
0.55747764	0.044029775	ENSMUSG00000052957	Gas1
0.557475438	0.044029775	ENSMUSG00000073514	Dok6
0.557282616	0.044154775	ENSMUSG00000090675	Olfr111
0.557177696	0.044192664	ENSMUSG00000053600	Zfp472
0.557035801	0.044235851	ENSMUSG00000026896	Ifih1
0.557000913	0.044235851	ENSMUSG00000005410	Mcm5
0.556629626	0.044474775	ENSMUSG00000022604	Cep97
0.556628105	0.044474775	ENSMUSG00000050737	Ptges
0.556521833	0.044514575	ENSMUSG00000049130	C5ar1
0.556089875	0.044881123	ENSMUSG00000041324	Inhba
0.555887361	0.045018283	ENSMUSG00000038025	Phf2
0.555657202	0.045183789	ENSMUSG00000094380	Olfr904
0.555408342	0.045368814	ENSMUSG00000027940	Tpm3
0.555051165	0.04557408	ENSMUSG00000050288	Fzd2
0.555018264	0.04557408	ENSMUSG00000031639	Tlr3
0.555008062	0.04557408	ENSMUSG00000031965	Tbx20
0.554742021	0.045778146	ENSMUSG00000050017	Pitpnb
0.554554434	0.045809798	ENSMUSG00000025856	Pdgfa
0.554447813	0.045809798	ENSMUSG00000030117	Gdf3
0.554460507	0.045809798	ENSMUSG00000004383	Large1
0.554516969	0.045809798	ENSMUSG00000016150	Tenm1
0.554247818	0.045880183	ENSMUSG00000050994	Adgb
0.554289429	0.045880183	ENSMUSG00000030782	Tgfb1i1
0.553921087	0.045947066	ENSMUSG00000026496	Parp1
0.553994279	0.045947066	ENSMUSG00000039183	Nubp2
0.554088026	0.045947066	ENSMUSG00000027589	Pcmtd2
0.553955944	0.045947066	ENSMUSG00000062794	Zfp599
0.553454001	0.046359813	ENSMUSG00000059022	Kcp
0.55334504	0.046404997	ENSMUSG00000094786	Gm14403
0.553265583	0.04641984	ENSMUSG00000015749	Anp32e
0.553120655	0.046435344	ENSMUSG00000044646	Zbtb7c
0.553134376	0.046435344	ENSMUSG00000040152	Thbs1
0.552934709	0.046560389	ENSMUSG00000032399	Rpl4
0.552757243	0.046610004	ENSMUSG00000020638	Cmpk2
0.552764486	0.046610004	ENSMUSG00000029203	Ube2k
0.552673399	0.046629881	ENSMUSG00000006651	Aplp1
0.552589345	0.046650058	ENSMUSG00000066842	Hmcn1
0.55251364	0.046661678	ENSMUSG00000012443	Kif11
0.552239586	0.046878968	ENSMUSG00000050335	Lgals3
0.551711865	0.047362193	ENSMUSG00000028389	Zfp37
0.550907425	0.048142721	ENSMUSG00000052713	Zfp608
0.550547129	0.048457772	ENSMUSG00000000827	Tpd52l2
0.550355842	0.048565803	ENSMUSG00000056258	Kcnq3
0.550317263	0.048565803	ENSMUSG00000074643	Cpne1
0.549838937	0.049010272	ENSMUSG00000019699	Akt3
-0.549638752	0.04915689	ENSMUSG00000022865	Cxadr
0.549512633	0.049223767	ENSMUSG00000033880	Lgals3bp
0.549283067	0.049402857	ENSMUSG00000024248	Cox7a2l
0.549193623	0.049430317	ENSMUSG00000050212	Eva1b
