# Supplementary material for: Impact of Subcutaneous Versus Orthotopic Implantations on Patient-Derived Xenograft Transcriptomic Profiles
Source: Cancer Res Commun. 2025 May 28;5(5):871–80. doi: 10.1158/2767-9764.CRC-25-0008 (PMC12117319; doi:10.1158/2767-9764.CRC-25-0008)
Supplement: Supplementary Table 3 [file crc-25-0008_supplementary_table_3_suppst3.csv]

Supplementary Table S3. GO Enrichment analysis results of the genes in Table S2
ID	Description	GeneRatio	BgRatio	pvalue	p.adjust	qvalue	geneID	Count
GO:0009953	dorsal/ventral pattern formation	15/628	63/13338	1.56E-07	0.000358509	0.000329474	Gli2/Grem2/En1/Gli1/Gli3/Ptch1/Gas1/Bmpr1a/Bmp1/Mdfi/Acvr1/Nbl1/Wdr19/Smo/Tbx20	15
GO:0003279	cardiac septum development	20/628	110/13338	1.74E-07	0.000358509	0.000329474	Bmpr2/Lrp1/Tbx2/Fzd2/Maml1/Bmpr1a/Wnt5a/Dvl3/Ptk7/Pcsk5/Acvr1/Ccn1/Heyl/Fzd1/Nsd2/Smo/Wnt11/Parva/Tbx20/Stra6	20
GO:0071772	response to BMP	21/628	127/13338	4.55E-07	0.00046938	0.000431366	Sulf1/Grem2/Bmpr2/Hivep1/Ror2/Bmpr1a/Wnt5a/Ext1/Twsg1/Runx2/Acvr1/Ccn1/Heyl/Nbl1/Smurf1/Fzd1/Gdf3/Kcp/Htra1/Tbx20/Neo1	21
GO:0071773	cellular response to BMP stimulus	21/628	127/13338	4.55E-07	0.00046938	0.000431366	Sulf1/Grem2/Bmpr2/Hivep1/Ror2/Bmpr1a/Wnt5a/Ext1/Twsg1/Runx2/Acvr1/Ccn1/Heyl/Nbl1/Smurf1/Fzd1/Gdf3/Kcp/Htra1/Tbx20/Neo1	21
GO:0048736	appendage development	23/628	165/13338	2.87E-06	0.001314888	0.001208399	Rdh10/Gli2/Pbx1/En1/Bmpr2/Chst11/Tbx2/Kremen1/Rara/Gli3/Ror2/Ptch1/Gas1/Bmpr1a/Wnt5a/Prickle1/Ext1/Runx2/Pcsk5/Reck/Wdr19/Cacna1c/Large1	23
GO:0060173	limb development	23/628	165/13338	2.87E-06	0.001314888	0.001208399	Rdh10/Gli2/Pbx1/En1/Bmpr2/Chst11/Tbx2/Kremen1/Rara/Gli3/Ror2/Ptch1/Gas1/Bmpr1a/Wnt5a/Prickle1/Ext1/Runx2/Pcsk5/Reck/Wdr19/Cacna1c/Large1	23
GO:0022612	gland morphogenesis	19/628	128/13338	8.26E-06	0.002562143	0.002354641	Sulf1/Kdm5b/Gli2/Gli1/Tbx2/Btbd7/Gli3/Ptch1/Wnt5a/Twsg1/Mdk/Src/Plag1/Pdgfa/Smo/Tgfa/Igf1r/Ceacam2/Mmp2	19
GO:0051963	regulation of synapse assembly	17/628	108/13338	1.11E-05	0.003056055	0.002808553	Dlg4/Nlgn2/Dlg5/Wnt5a/Ptprs/Lrrtm2/Lrfn4/Ntng2/Tlr2/Agrn/Fzd1/Ghrl/Numbl/Adgrl1/Vps35/Clstn2/Tpbg	17
GO:0032963	collagen metabolic process	17/628	110/13338	1.43E-05	0.00346148	0.003181144	Fn1/Ddr2/Gli2/Mmp11/P3h4/Mrc2/Ctsl/Inhba/Mmp14/Ctsb/Pdgfrb/Cst3/P3h1/Mmp17/P3h3/Mmp2/Mmp13	17
GO:0030574	collagen catabolic process	9/628	34/13338	1.95E-05	0.003813064	0.003504254	Mmp11/Mrc2/Ctsl/Mmp14/Ctsb/Cst3/Mmp17/Mmp2/Mmp13	9
GO:0060071	Wnt signaling pathway	planar cell polarity pathway	9/628	34/13338	1.95E-05	0.003813064	0.003504254	Fzd2/Ror2/Fzd3/Wnt5a/Prickle1/Dvl3/Ptk7/Fzd1/Wnt11	9
GO:0061138	morphogenesis of a branching epithelium	23/628	186/13338	2.15E-05	0.003813064	0.003504254	Sulf1/Rdh10/Kdm5b/Gli2/Pbx1/Timeless/Tbx2/Btbd7/Gli3/Ptch1/Mmp14/Dlg5/Wnt5a/Nfatc4/Ext1/Acvr1/Mdk/Src/Fgf2/Pdgfa/Smo/Tbx20/Maged1	23
GO:2000027	regulation of animal organ morphogenesis	14/628	81/13338	2.23E-05	0.003813064	0.003504254	Sulf1/Fzd2/Btbd7/Bmpr1a/Wnt5a/Dvl3/Ptk7/Runx2/Apcdd1/Fgf2/Pdgfa/Fzd1/Smo/Maged1	14
GO:0001736	establishment of planar polarity	9/628	36/13338	3.22E-05	0.004922266	0.004523624	Fzd2/Fzd3/Wnt5a/Dvl3/Ptk7/Fzd1/Brsk1/Brsk2/Dlg3	9
GO:0007164	establishment of tissue polarity	9/628	36/13338	3.22E-05	0.004922266	0.004523624	Fzd2/Fzd3/Wnt5a/Dvl3/Ptk7/Fzd1/Brsk1/Brsk2/Dlg3	9
GO:0051216	cartilage development	22/628	179/13338	3.55E-05	0.005141216	0.004724842	Sulf1/Gli2/Bmpr2/Chst11/Rara/Itgb8/Gli3/Ror2/Bmpr1a/Wnt5a/Bmp1/Ext1/Twsg1/Runx2/Mdk/Thbs1/Ccn1/Fgf2/Creb3l2/Glg1/Bbs2/Mmp13	22
GO:0045165	cell fate commitment	23/628	193/13338	3.89E-05	0.005359269	0.004925236	Gli2/Tbx2/Rara/Sh3pxd2b/Gli3/Ror2/Ptch1/Ctsl/Gas1/Bmpr1a/Lats2/Wnt5a/Ext1/Tead3/Runx2/Acvr1/Fgf2/Loxl3/Smo/Gdf3/Wnt11/Tgfb1i1/Tbx20	23
GO:0007411	axon guidance	22/628	187/13338	6.93E-05	0.008673995	0.007971511	Epha4/Gli2/Bmpr2/Arhgef25/Egr2/Lrp1/Gli3/Ptch1/Gas1/Fzd3/Wnt5a/Ext1/Boc/Kalrn/Slit1/Lamc3/Agrn/Smo/Ephb6/Sema4b/Neo1/Ncam1	22
GO:0007498	mesoderm development	13/628	79/13338	7.40E-05	0.008862402	0.008144659	Bmpr2/Pofut2/Inhba/Bmpr1a/Wnt5a/Ext1/Twsg1/Acvr1/Pus7/Smo/Gdf3/Wnt11/Tead1	13
GO:0001763	morphogenesis of a branching structure	23/628	202/13338	7.95E-05	0.008932072	0.008208687	Sulf1/Rdh10/Kdm5b/Gli2/Pbx1/Timeless/Tbx2/Btbd7/Gli3/Ptch1/Mmp14/Dlg5/Wnt5a/Nfatc4/Ext1/Acvr1/Mdk/Src/Fgf2/Pdgfa/Smo/Tbx20/Maged1	23
GO:1903035	negative regulation of response to wounding	12/628	69/13338	8.01E-05	0.008932072	0.008208687	Epha4/Serpine2/C1qtnf1/Kremen1/Tmx1/Extl3/Ptprs/Mdk/Thbs1/Fgf2/Pdgfa/Neo1	12
GO:0021532	neural tube patterning	8/628	33/13338	0.000112549	0.01161503	0.01067436	Gli2/En1/Gli3/Ptch1/Gas1/Wdr19/Smo/Dzip1l	8
GO:0051897	positive regulation of phosphatidylinositol 3-kinase/protein kinase B signal transduction	19/628	156/13338	0.000134657	0.01269905	0.011670588	Fn1/C1qtnf1/Prkd1/Extl3/Tnfsf11/Pdgfrb/Tyro3/Src/Thbs1/Cpne1/P2ry12/Fgf2/Pdgfa/Igf1r/Meis3/Gas6/Cx3cl1/Nedd4/Tpbg	19
GO:0090179	planar cell polarity pathway involved in neural tube closure	5/628	12/13338	0.000136814	0.01269905	0.011670588	Fzd2/Wnt5a/Dvl3/Ptk7/Fzd1	5
GO:0048562	embryonic organ morphogenesis	25/628	242/13338	0.000190513	0.016495484	0.015159558	Rdh10/Gli2/Lrig3/Gli1/Chst11/Tbx2/Fzd2/Gli3/Ror2/Gas1/Mmp14/Fzd3/Wnt5a/Dvl3/Ptk7/Mdfi/Runx2/Acvr1/Pkd2/Wdr19/Smo/Wnt11/Tead1/Tbx20/Stra6	25
GO:1901888	regulation of cell junction assembly	22/628	201/13338	0.000200944	0.016495484	0.015159558	Lrp1/Dlg4/Nlgn2/Mmp14/Dlg5/Wnt5a/Ptprs/Lrrtm2/Lrfn4/Src/Ntng2/Tlr2/Col16a1/Agrn/Fzd1/Ghrl/Numbl/Adgrl1/Vps35/Thy1/Clstn2/Tpbg	22
GO:0090288	negative regulation of cellular response to growth factor stimulus	13/628	87/13338	0.000203238	0.016495484	0.015159558	Sulf1/Gpc1/Grem2/Wnt5a/Twsg1/Thbs1/Nbl1/Smurf1/Fzd1/Gdf3/Htra1/Adgra2/Nedd4	13
GO:0021536	diencephalon development	9/628	45/13338	0.000207425	0.016495484	0.015159558	Gli2/Gli1/Ubb/Bmpr1a/Wnt5a/Nr4a2/Fgf2/Smo/Ncam1	9
GO:0060856	establishment of blood-brain barrier	5/628	13/13338	0.000213735	0.016495484	0.015159558	Reck/Mxra8/Abcb1b/Bpgm/Adgra2	5
GO:0060348	bone development	22/628	202/13338	0.000215784	0.016495484	0.015159558	Sulf1/Ddr2/Ctc1/Rara/Sh3pxd2b/Slc38a10/Gli3/Mmp14/Tnfsf11/Ext1/Runx2/Src/Thbs1/P3h1/Pdgfa/Evc/Nsd2/Ghrl/Glg1/Large1/Mmp13/Pls3	22
GO:0035265	organ growth	20/628	178/13338	0.000272811	0.018461687	0.016966524	Ddr2/Gli1/Tbx2/Rara/Bmpr1a/Lats2/Adra1a/Ext1/Cxadr/Pdgfrb/Thbs1/Fgf2/Plag1/Evc/Smo/Cacna1c/Wwc2/Tbx20/Ncam1/Mmp13	20
GO:0030199	collagen fibril organization	10/628	57/13338	0.000289774	0.018987086	0.017449373	Col5a2/Ddr2/Mmp11/P3h4/Aebp1/Ext1/P3h1/Loxl3/Colgalt1/Loxl1	10
GO:0045197	establishment or maintenance of epithelial cell apical/basal polarity	8/628	39/13338	0.00038857	0.023940574	0.022001691	Crb1/Dlg4/Dlg5/Wnt5a/Ptk7/Wnt11/Fat1/Dlg3	8
GO:0061326	renal tubule development	12/628	82/13338	0.000430785	0.024698333	0.02269808	Kif26b/Pbx1/Timeless/Gli3/Ptch1/Prickle1/Lzts2/Fgf2/Heyl/Pkd2/Smo/Maged1	12
GO:1905517	macrophage migration	10/628	61/13338	0.000510936	0.028501929	0.026193633	Ror2/Mmp14/Lgals3/Mdk/Thbs1/P2ry12/B4galt1/C5ar1/Mmp2/Cx3cl1	10
GO:0035567	non-canonical Wnt signaling pathway	9/628	51/13338	0.000553606	0.030470461	0.028002739	Fzd2/Ror2/Fzd3/Wnt5a/Prickle1/Dvl3/Ptk7/Fzd1/Wnt11	9
GO:0050807	regulation of synapse organization	24/628	247/13338	0.000624654	0.033545047	0.030828323	Epha4/Dlg4/Nlgn2/Ror2/Dlg5/Wnt5a/Nfatc4/Kalrn/Ptprs/Lrrtm2/Lrfn4/Tanc1/Ntng2/Tlr2/Vcp/Agrn/Fzd1/Ghrl/Numbl/Adgrl1/Vps35/Nedd4/Clstn2/Tpbg	24
GO:0070828	heterochromatin organization	15/628	123/13338	0.00065653	0.033545047	0.030828323	Phf2/H2ac4/H2ac10/H2ac15/H2ac8/H2ac11/H2ac12/H2ac22/H2ac7/H2ac13/H2ac24/H2ac21/H2ac20/Rbm15b/Uty	15
GO:0098742	cell-cell adhesion via plasma-membrane adhesion molecules	17/628	150/13338	0.000694553	0.034964824	0.032133115	Crb1/Hmcn1/Cdh6/Scarf2/Cxadr/Ptprs/Lrfn4/Acvr1/Ntng2/Ceacam2/Adgrl1/Cdh11/Cx3cl1/Palld/Clstn2/Ptpn23/Tenm1	17
GO:0060675	ureteric bud morphogenesis	9/628	53/13338	0.000741627	0.036884771	0.033897571	Kif26b/Pbx1/Timeless/Gli3/Ptch1/Lzts2/Fgf2/Smo/Maged1	9
GO:0048762	mesenchymal cell differentiation	22/628	222/13338	0.000797786	0.038630053	0.035501507	Rdh10/Fn1/Htr2b/Epha4/Mark1/Pofut2/Dlg5/Bmpr1a/Wnt5a/Ext1/Vasn/Acvr1/Mdk/Glipr2/Heyl/Loxl3/Smo/Wnt11/Sema4b/Tgfb1i1/Tbx20/Ncam1	22
GO:0034163	regulation of toll-like receptor 9 signaling pathway	4/628	10/13338	0.000814151	0.038630053	0.035501507	Rab7b/Rsad2/Gramd4/Ptprs	4
GO:0150011	regulation of neuron projection arborization	4/628	10/13338	0.000814151	0.038630053	0.035501507	Dlg4/Wnt5a/Dvl3/Ntng2	4
GO:0048645	animal organ formation	9/628	54/13338	0.000853483	0.039586278	0.03638029	Sulf1/Rdh10/Gli2/Gli3/Bmpr1a/Wnt5a/Ext1/Fgf2/Wnt11	9
GO:0045669	positive regulation of osteoblast differentiation	10/628	67/13338	0.001090815	0.047398762	0.043560062	Ddr2/Bmpr2/Prkd1/Gli3/Bmpr1a/Runx2/Acvr1/Ccn1/Fgf2/Fzd1	10
GO:0030323	respiratory tube development	20/628	199/13338	0.001141157	0.049069767	0.045095736	Rdh10/Gli2/Bmpr2/Gli1/Timeless/Tbx2/Gli3/Mmp14/Dlg5/Bmpr1a/Wnt5a/Ext1/Ptk7/Pdgfrb/Pcsk5/Fgf2/Fndc3b/Pdgfa/Loxl3/Stra6	20
GO:0030325	adrenal gland development	5/628	18/13338	0.001169321	0.049762425	0.045732298	Pbx1/Pdgfrb/Mdk/Igf1r/Stra6	5
