# Supplementary material for: Impact of Subcutaneous Versus Orthotopic Implantations on Patient-Derived Xenograft Transcriptomic Profiles
Source: Cancer Res Commun. 2025 May 28;5(5):871–80. doi: 10.1158/2767-9764.CRC-25-0008 (PMC12117319; doi:10.1158/2767-9764.CRC-25-0008)
Supplement: Supplementary Table 4 [file crc-25-0008_supplementary_table_4_suppst4.csv]

Supplementary Table S4. DEGs identified in mouse component
target_id	gene_name	pval	qval	test_stat	rss	degrees_free	mean_obs	var_obs	tech_var	sigma_sq	smooth_sigma_sq	final_sigma_sq	b	Log2FC
ENSMUSG00000031661	Nkd1	3.47E-21	5.37E-17	89.25732087	37.30688211	1	3.69033138	0.848037244	0.082206659	1.015054579	0.074003992	1.015054579	-1.269967152	-4.218739562
ENSMUSG00000027868	Tbx15	1.16E-20	9.03E-17	86.86049432	123.3335978	1	2.304300022	2.633886464	0.062606434	3.564852323	0.218685851	3.564852323	2.294090592	7.62080399
ENSMUSG00000049382	Krt8	2.65E-19	1.25E-15	80.68454918	482.6282356	1	3.191433618	10.23646894	0.196187499	13.99876061	0.119889504	13.99876061	-4.455717249	-14.80157231
ENSMUSG00000054793	Cadm4	1.18E-18	3.66E-15	77.73281413	47.78545575	1	3.382330275	1.208153815	0.081014261	1.32444032	0.097610785	1.32444032	-1.388599343	-4.61282717
ENSMUSG00000005836	Gata6	3.41E-18	7.82E-15	75.63686443	28.22935053	1	2.403954416	0.762586655	0.099326179	0.730948836	0.208786613	0.730948836	-1.075484974	-3.572683751
ENSMUSG00000097910	Hdnr	3.53E-18	7.82E-15	75.56786604	68.73143461	1	2.546032239	1.862658033	0.243547242	1.777965541	0.193400949	1.777965541	-1.652977641	-5.491072866
ENSMUSG00000052316	Lrrc15	9.45E-18	1.51E-14	73.62414374	219.5216333	1	5.306214639	5.678067081	0.073893951	6.382624675	0.045232361	6.382624675	2.933501486	9.744881003
ENSMUSG00000028766	Alpl	9.73E-18	1.51E-14	73.56678808	68.53168961	1	2.263983377	2.315019194	0.102964086	1.912673844	0.222381899	1.912673844	-1.638708209	-5.443670839
ENSMUSG00000043613	Mmp3	8.92E-18	1.51E-14	73.73786691	94.74849817	1	5.495376003	2.7758836	0.023496096	2.763224439	0.045771365	2.763224439	1.928037046	6.404800431
ENSMUSG00000037362	Ccn3	1.30E-17	1.83E-14	72.99716008	111.544214	1	5.582935338	2.552498636	0.018280491	3.262431685	0.046128549	3.262431685	2.086228975	6.930302644
ENSMUSG00000018849	Wwc1	1.47E-17	1.90E-14	72.75547322	109.3727443	1	0.977007415	2.574464424	0.090931914	3.125913506	0.221584121	3.125913506	-2.063954998	-6.856310094
ENSMUSG00000052353	Cemip	3.48E-17	4.14E-14	71.05402034	50.70471337	1	4.771673059	1.903209101	0.029446845	1.461868254	0.046416954	1.461868254	1.396188294	4.63803712
ENSMUSG00000022548	Apod	7.53E-17	7.30E-14	69.5289109	224.3560837	1	4.114603508	4.620968488	0.062464256	6.536244089	0.056048578	6.536244089	2.919189018	9.697336013
ENSMUSG00000027004	Frzb	7.06E-17	7.30E-14	69.65480763	106.5617123	1	3.682979037	2.300428055	0.114031684	3.020136325	0.074422164	3.020136325	-2.012862742	-6.686585294
ENSMUSG00000058665	En1	1.62E-16	1.48E-13	68.01310344	84.16512574	1	2.285821435	2.641313261	0.11324867	2.362196205	0.22040508	2.362196205	1.776875011	5.90265102
ENSMUSG00000023043	Krt18	7.47E-16	6.09E-13	65.00643311	290.702464	1	3.264303086	7.050397138	0.184129378	8.365943094	0.110922701	8.365943094	-3.259609239	-10.82818751
ENSMUSG00000060969	Irx1	1.06E-15	7.81E-13	64.31837442	62.42136957	1	1.479068996	1.673535104	0.148289317	1.687633318	0.247493718	1.687633318	1.505767187	5.002050323
ENSMUSG00000031274	Col4a5	1.29E-15	9.07E-13	63.9330194	34.61162589	1	4.433532016	0.919360086	0.042803483	0.975185514	0.049922241	0.975185514	-1.119273929	-3.718147511
ENSMUSG00000115354	Gm49083	1.71E-15	1.06E-12	63.36985717	49.55331457	1	1.752614358	1.988112844	0.323889348	1.13356108	0.248247088	1.13356108	-1.335764299	-4.437312953
ENSMUSG00000022865	Cxadr	2.78E-15	1.60E-12	62.41774259	139.180656	1	2.636673796	2.75444454	0.093125129	4.000423578	0.1832102	4.000423578	-2.228609724	-7.403281255
ENSMUSG00000031737	Irx5	3.44E-15	1.84E-12	61.99576131	76.12537356	1	1.72376624	2.066192273	0.173936324	2.065045251	0.248640543	2.065045251	1.644868086	5.464133507
ENSMUSG00000016458	Wt1	3.42E-15	1.84E-12	62.00952357	49.57479933	1	3.416460103	1.804833995	0.121361823	1.33672051	0.094153347	1.33672051	-1.327472774	-4.409769103
ENSMUSG00000030849	Fgfr2	9.18E-15	4.45E-12	60.06373619	68.33995365	1	3.981394311	1.707508256	0.134220414	1.875778223	0.060446069	1.875778223	-1.543707321	-5.12808472
ENSMUSG00000038415	Foxq1	9.99E-15	4.69E-12	59.89784616	99.53225568	1	1.572925946	3.264168528	0.190088465	2.73733082	0.248878166	2.73733082	-1.861422258	-6.183510895
ENSMUSG00000057880	Abat	1.18E-14	5.09E-12	59.56706988	38.44064022	1	3.351276756	0.941756011	0.093867554	1.036739511	0.100923828	1.036739511	-1.154852977	-3.83633855
ENSMUSG00000001504	Irx2	1.28E-14	5.38E-12	59.40428408	63.5747898	1	1.612772824	1.653450353	0.138388445	1.731458314	0.249111934	1.731458314	1.483923801	4.929488165
ENSMUSG00000036856	Wnt4	1.43E-14	5.82E-12	59.19812876	80.00343755	1	3.296644742	2.196206517	0.114551748	2.238490533	0.107094646	2.238490533	-1.662886349	-5.523988881
ENSMUSG00000039209	Rpl39l	1.47E-14	5.84E-12	59.14055307	92.93243753	1	1.467415973	2.31841228	0.187718749	2.545588237	0.24724088	2.545588237	1.791689565	5.951863903
ENSMUSG00000019851	Perp	1.74E-14	6.73E-12	58.80900799	179.2313285	1	2.662939125	4.402657653	0.178859111	5.092650552	0.180244327	5.092650552	-2.483926604	-8.251425571
ENSMUSG00000016763	Scube1	1.96E-14	7.40E-12	58.57369154	94.56339305	1	3.377146682	1.898482551	0.174982878	2.606293388	0.098153119	2.606293388	-1.802018011	-5.986174258
ENSMUSG00000027833	Shox2	2.15E-14	7.92E-12	58.39319045	89.20622335	1	2.323950066	2.196518662	0.212896393	2.410816059	0.216813811	2.410816059	1.748571008	5.808627157
ENSMUSG00000026380	Tfcp2l1	2.97E-14	1.02E-11	57.75541263	116.93533	1	1.97784507	2.839759066	0.150248784	3.289025629	0.241376835	3.289025629	-1.995207188	-6.627934813
ENSMUSG00000079186	Gzmc	3.74E-14	1.23E-11	57.30208535	99.77336949	1	3.56332986	3.036395995	0.108916926	2.825593941	0.081815938	2.825593941	1.838495635	6.107350302
ENSMUSG00000031906	Smpd3	4.92E-14	1.59E-11	56.76228961	76.07025003	1	3.009117122	1.977548393	0.103655214	2.133705081	0.142453253	2.133705081	-1.60060656	-5.317099901
ENSMUSG00000009185	Ccl8	5.82E-14	1.84E-11	56.43071463	72.94162487	1	6.110866605	1.965233314	0.009779252	2.135562656	0.049545535	2.135562656	1.564483436	5.19710148
ENSMUSG00000022037	Clu	6.21E-14	1.93E-11	56.30384896	163.4177496	1	5.137142378	3.529394717	0.014406216	4.791998184	0.04517149	4.791998184	-2.340061664	-7.773516585
ENSMUSG00000051367	Six1	6.83E-14	2.08E-11	56.11663375	67.84105166	1	1.672225433	1.48219383	0.116260424	1.879064625	0.249065247	1.879064625	1.506160395	5.003356532
ENSMUSG00000074227	Spint2	7.75E-14	2.31E-11	55.86885832	76.24679464	1	4.390606928	1.730649217	0.032668883	2.209883901	0.050530144	2.209883901	-1.594531651	-5.29691949
ENSMUSG00000044393	Dsg2	7.99E-14	2.34E-11	55.80931849	154.6426469	1	2.896883962	4.11915875	0.218320836	4.329992309	0.154509743	4.329992309	-2.270082327	-7.54105026
ENSMUSG00000039037	St6galnac5	9.54E-14	2.64E-11	55.45907944	44.88979036	1	2.276816452	1.441745417	0.154056117	1.166231835	0.221227652	1.166231835	1.220649596	4.054910187
ENSMUSG00000093587	Gm20554	1.20E-13	3.20E-11	55.01196558	34.67391874	1	1.796357597	1.189210436	0.235807381	0.784013759	0.247437748	0.784013759	1.077921174	3.580776632
ENSMUSG00000025789	St8sia2	1.60E-13	4.14E-11	54.44235232	113.7544403	1	2.652974104	3.87862851	0.233039513	3.112679319	0.181369417	3.112679319	1.931792874	6.417277022
ENSMUSG00000019996	Map7	1.77E-13	4.43E-11	54.24289261	61.76893732	1	2.029810922	1.605445451	0.217978303	1.598755147	0.23885771	1.598755147	-1.42185389	-4.723296384
ENSMUSG00000114196	Gm47547	1.94E-13	4.78E-11	54.06013185	39.21110418	1	2.98759738	1.653958961	0.155419128	0.997848642	0.144914053	0.997848642	-1.131639295	-3.759224367
ENSMUSG00000086320	Gm12840	2.05E-13	4.97E-11	53.95302745	43.99781012	1	5.297117177	1.276819234	0.014174148	1.27987909	0.045217344	1.27987909	-1.19796636	-3.979558108
ENSMUSG00000038859	Baiap2l1	3.44E-13	8.09E-11	52.9371253	51.62201836	1	3.296318451	1.377866344	0.087044634	1.431250024	0.107132674	1.431250024	-1.289747429	-4.28444822
ENSMUSG00000028871	Rspo1	4.68E-13	1.02E-10	52.33605858	123.0494409	1	1.509644347	2.842187715	0.189233659	3.429867545	0.248072507	3.429867545	-1.983945265	-6.590523515
ENSMUSG00000054889	Dsp	4.91E-13	1.06E-10	52.24099947	183.4667771	1	3.78710271	4.237263807	0.14946907	5.246612609	0.068860854	5.246612609	-2.42110476	-8.042735923
ENSMUSG00000030351	Tspan11	5.04E-13	1.07E-10	52.19100184	134.1443435	1	3.381863998	3.662479055	0.109022799	3.836399069	0.097659389	3.836399069	2.069601186	6.875066325
ENSMUSG00000023336	Wfdc1	5.54E-13	1.16E-10	52.00489126	57.25434721	1	2.604029197	1.574598162	0.164181324	1.519770065	0.186893827	1.519770065	-1.350525801	-4.486349601
ENSMUSG00000043969	Emx2	7.04E-13	1.40E-10	51.53236987	75.44602361	1	1.916466174	2.216650921	0.229839583	1.989161111	0.2439084	1.989161111	1.545721515	5.134775728
ENSMUSG00000031517	Gpm6a	6.88E-13	1.40E-10	51.57740718	89.12108313	1	1.861870794	2.080545546	0.230439835	2.390768492	0.245748681	2.390768492	-1.680453692	-5.582346332
ENSMUSG00000057914	Cacnb2	9.01E-13	1.75E-10	51.04978307	58.94293246	1	1.859838955	1.706347909	0.269163979	1.464451681	0.245809612	1.464451681	-1.362067844	-4.524691438
ENSMUSG00000036098	Myrf	9.53E-13	1.80E-10	50.93819296	82.23350724	1	3.417341228	1.697084173	0.114165763	2.304466803	0.094066779	2.304466803	-1.607670988	-5.340567422
ENSMUSG00000041757	Plekha6	9.45E-13	1.80E-10	50.95585756	74.1816792	1	3.800632045	1.697760831	0.126655193	2.055158901	0.068194026	2.055158901	-1.527109751	-5.072948786
ENSMUSG00000030494	Rhpn2	1.06E-12	1.98E-10	50.73450174	82.95575556	1	2.533589171	2.039622387	0.239916522	2.199958642	0.194786178	2.199958642	-1.61260321	-5.356951909
ENSMUSG00000000303	Cdh1	1.10E-12	2.03E-10	50.66011034	68.79182117	1	4.014973111	1.614831459	0.064391048	1.95889781	0.059234746	1.95889781	-1.46779105	-4.875896326
ENSMUSG00000032092	Mpzl2	1.42E-12	2.59E-10	50.15322084	40.19381527	1	2.622106868	1.570887519	0.077041636	1.105129401	0.184854806	1.105129401	-1.118262565	-3.714787832
ENSMUSG00000036687	Tmem184a	1.79E-12	3.19E-10	49.70100773	58.20749128	1	0.939993789	1.391727181	0.159537434	1.552447604	0.218580794	1.552447604	-1.341711803	-4.457070134
ENSMUSG00000021536	Adcy2	1.93E-12	3.36E-10	49.5505522	44.99144066	1	3.082262249	1.498099406	0.085650312	1.237627355	0.133622218	1.237627355	1.17842097	3.914629728
ENSMUSG00000025885	Myo5b	1.95E-12	3.36E-10	49.53276799	93.6729923	1	1.758586283	2.118778998	0.138938945	2.616149063	0.248151691	2.616149063	-1.700165715	-5.647828255
ENSMUSG00000054203	Ifi205	1.94E-12	3.36E-10	49.54253863	43.63159689	1	4.460129352	1.023079697	0.05558513	1.227697131	0.049557471	1.227697131	1.160413797	3.854811194
ENSMUSG00000064272	Gpbar1	1.98E-12	3.37E-10	49.50546038	55.92423589	1	1.699863108	1.678859753	0.26551622	1.379314247	0.248881897	1.379314247	-1.313424243	-4.363100893
ENSMUSG00000017969	Ptgis	2.14E-12	3.61E-10	49.35104985	51.22973089	1	4.084361769	1.377436886	0.043726157	1.463030634	0.05694661	1.463030634	-1.255792421	-4.171652125
ENSMUSG00000058914	C1qtnf3	2.66E-12	4.39E-10	48.92448772	202.1585165	1	5.784006636	4.980498544	0.055263744	5.890574977	0.047133135	5.890574977	2.487451224	8.263134106
ENSMUSG00000032419	Tbx18	2.88E-12	4.65E-10	48.76878441	46.42482884	1	3.753850919	1.712011056	0.078291051	1.287145091	0.070553508	1.287145091	1.190760196	3.955619749
ENSMUSG00000021696	Elovl7	2.99E-12	4.77E-10	48.69741633	57.58672823	1	2.191088066	1.494438218	0.174767233	1.518960068	0.228497296	1.518960068	-1.325559137	-4.403412139
ENSMUSG00000044986	Tst	3.34E-12	5.12E-10	48.47976167	74.76185267	1	3.908593493	2.024278933	0.137729133	2.061148886	0.063312625	2.061148886	-1.5081031	-5.009810058
ENSMUSG00000030688	Stard10	3.39E-12	5.16E-10	48.44715982	109.735811	1	3.59674358	2.655466882	0.087854518	3.139669334	0.079626835	3.139669334	-1.82670304	-6.06817615
ENSMUSG00000041351	Rap1gap	4.27E-12	6.30E-10	47.9967511	42.75292573	1	2.501685253	1.113163412	0.183559718	1.073879274	0.198312613	1.073879274	-1.136642657	-3.775845176
ENSMUSG00000068876	Cgn	5.63E-12	8.17E-10	47.45596388	105.3650977	1	2.825255628	3.607094901	0.247122819	2.851850643	0.162173419	2.851850643	-1.77763268	-5.905167942
ENSMUSG00000022156	Gzme	5.64E-12	8.17E-10	47.45080544	153.7680879	1	3.35668079	5.522495653	0.085740659	4.436850161	0.100336447	4.436850161	2.147389908	7.133474866
ENSMUSG00000079168	Cd209g	6.84E-12	9.70E-10	47.07162363	125.4831895	1	2.339509216	3.821744406	0.246033192	3.444648851	0.215301389	3.444648851	1.934638805	6.426731
ENSMUSG00000001247	Lsr	6.88E-12	9.70E-10	47.06131899	57.28374702	1	3.901057462	1.466703581	0.066050124	1.618765964	0.063628542	1.618765964	-1.307045888	-4.341912457
ENSMUSG00000024665	Fads2	8.00E-12	1.09E-09	46.76482042	41.08983873	1	3.754532459	0.8375897	0.018905409	1.189619259	0.070518041	1.189619259	-1.104632087	-3.669508364
ENSMUSG00000030862	Cpxm2	8.10E-12	1.09E-09	46.7410512	58.78980641	1	3.916263625	1.82859943	0.03446903	1.694642924	0.062994827	1.694642924	1.321073485	4.388511125
ENSMUSG00000018166	Erbb3	9.88E-12	1.29E-09	46.3520581	58.14873805	1	4.240815011	1.626283649	0.0370607	1.673196302	0.053046798	1.673196302	-1.310146685	-4.352213081
ENSMUSG00000023039	Krt7	1.11E-11	1.41E-09	46.11942427	47.55241905	1	1.560026692	1.573605908	0.098560352	1.300040208	0.248757086	1.300040208	-1.182758482	-3.929038631
ENSMUSG00000027832	Ptx3	1.13E-11	1.42E-09	46.09668344	118.3478122	1	3.709893467	3.162875466	0.058107011	3.422710994	0.072910517	3.422710994	1.865594574	6.197371029
ENSMUSG00000026638	Irf6	1.32E-11	1.62E-09	45.77864582	100.9669259	1	2.430760053	3.137169425	0.282272196	2.687343273	0.205974515	2.687343273	-1.719119729	-5.710792126
ENSMUSG00000028572	Hook1	1.62E-11	1.93E-09	45.38101072	69.83492987	1	1.609144444	1.819735546	0.136444533	1.917523992	0.249099435	1.917523992	-1.425487151	-4.735365816
ENSMUSG00000001657	Hoxc8	1.71E-11	2.02E-09	45.27987523	77.95193884	1	3.156774504	2.173403465	0.094373935	2.198330148	0.12425279	2.198330148	1.504908105	4.999196514
ENSMUSG00000045319	Proser2	1.89E-11	2.19E-09	45.07992682	68.01784536	1	2.76170687	1.404040994	0.177345092	1.823179772	0.169163084	1.823179772	-1.403627071	-4.662748202
ENSMUSG00000045991	Onecut2	2.02E-11	2.30E-09	44.9548156	106.3092674	1	2.496933541	3.409960561	0.203095601	2.923647558	0.198834249	2.923647558	-1.753126513	-5.823760217
ENSMUSG00000024479	Mal2	2.11E-11	2.39E-09	44.86170711	208.081781	1	2.16607857	4.781145316	0.206223227	5.913829155	0.23040443	5.913829155	-2.450962442	-8.141920996
ENSMUSG00000084989	Crocc2	2.32E-11	2.59E-09	44.67643737	64.50095821	1	2.453524472	2.443646185	0.147697133	1.749389873	0.203547097	1.749389873	1.36265887	4.526654784
ENSMUSG00000025504	Eps8l2	2.37E-11	2.62E-09	44.63913099	66.7254475	1	2.122981129	1.614820632	0.218965794	1.743547368	0.23343415	1.743547368	-1.385560346	-4.602731841
ENSMUSG00000000126	Wnt9a	2.57E-11	2.83E-09	44.47718449	65.09294047	1	4.146117618	1.777390431	0.035445079	1.87905317	0.055194407	1.87905317	1.366800566	4.5404132
ENSMUSG00000020183	Cpm	2.90E-11	3.06E-09	44.24294323	39.07701542	1	2.127189154	1.075773121	0.087435562	1.061888421	0.233153343	1.061888421	-1.057087611	-3.511569034
ENSMUSG00000026725	Tnn	3.14E-11	3.25E-09	44.08600135	124.510241	1	4.002789205	3.749622082	0.05456565	3.607500263	0.059666315	3.607500263	1.884611305	6.260543242
ENSMUSG00000059256	Gzmd	3.38E-11	3.40E-09	43.94605581	173.9598401	1	2.637178755	5.349357537	0.099701741	5.016764144	0.183153177	5.016764144	2.225195093	7.391938096
ENSMUSG00000001661	Hoxc6	4.37E-11	4.34E-09	43.44290227	64.23025008	1	2.750298668	2.104498908	0.057052745	1.832072257	0.170432417	1.832072257	1.346748149	4.473800513
ENSMUSG00000017491	Rarb	4.59E-11	4.50E-09	43.34509395	43.76008396	1	2.115251713	1.20912798	0.156360126	1.130701167	0.233941168	1.130701167	-1.110751336	-3.689836069
ENSMUSG00000051279	Gdf6	6.45E-11	6.06E-09	42.67766205	59.97503377	1	3.360963319	1.482495496	0.114202271	1.64976931	0.099874139	1.64976931	-1.293372431	-4.296490216
ENSMUSG00000032796	Lama1	6.75E-11	6.31E-09	42.58865973	44.46760904	1	3.509916729	1.600551519	0.074232857	1.233637997	0.085792351	1.233637997	-1.112870451	-3.696875617
ENSMUSG00000045394	Epcam	7.55E-11	6.96E-09	42.37038421	169.1708847	1	2.147920068	3.920948933	0.150337151	4.825277106	0.23172188	4.825277106	-2.166744787	-7.197770382
ENSMUSG00000024039	Cbs	8.23E-11	7.41E-09	42.20326654	139.0412828	1	2.126634999	3.89963803	0.136644091	3.952805404	0.233190513	3.952805404	-1.961633021	-6.516403844
ENSMUSG00000118671	Eppk1	8.86E-11	7.81E-09	42.05787588	118.0203042	1	3.441515989	3.417449407	0.154718448	3.316466969	0.091746805	3.316466969	-1.805096857	-5.996401963
ENSMUSG00000005251	Ripk4	1.02E-10	8.88E-09	41.77369278	123.0840394	1	1.700468153	2.620005079	0.217409188	3.402709618	0.248876735	3.402709618	-1.839045153	-6.109175762
ENSMUSG00000034488	Edil3	1.02E-10	8.88E-09	41.77832019	49.96984201	1	3.002733328	1.827299776	0.083086858	1.386614377	0.143191381	1.386614377	1.171823939	3.892714865
ENSMUSG00000085180	AI838599	1.20E-10	1.01E-08	41.45902299	42.77052247	1	1.990751958	1.363583411	0.165606963	1.09234958	0.240783021	1.09234958	-1.081214353	-3.591716336
ENSMUSG00000047420	Fam180a	1.51E-10	1.20E-08	41.02034034	77.70112526	1	1.379302938	2.400096302	0.18666357	2.098663644	0.244760001	2.098663644	-1.451870538	-4.82300953
ENSMUSG00000039883	Lrrc17	1.73E-10	1.35E-08	40.74574561	85.67394349	1	3.611968151	2.204486589	0.083068164	2.436753703	0.07866718	2.436753703	1.520931466	5.052424967
ENSMUSG00000035131	Brinp3	1.75E-10	1.36E-08	40.72748143	113.4820915	1	2.776688375	3.734184656	0.14710117	3.190607403	0.167502183	3.190607403	1.750169738	5.813938023
ENSMUSG00000043110	Lrrn4	1.79E-10	1.38E-08	40.68745279	103.8759454	1	1.550516929	2.602355061	0.211104128	2.844070738	0.248653641	2.844070738	-1.673875519	-5.560494114
ENSMUSG00000039457	Ppl	1.98E-10	1.51E-08	40.48702773	71.8687596	1	2.976703417	1.939877893	0.086233318	2.027553729	0.146128045	2.027553729	-1.389880769	-4.617083975
ENSMUSG00000115759	Gm18787	2.11E-10	1.58E-08	40.36647509	97.76678896	1	1.893553559	1.932338672	0.207710472	2.667783321	0.244728286	2.667783321	1.619364991	5.379414059
ENSMUSG00000036585	Fgf1	2.51E-10	1.83E-08	40.02383176	41.22226407	1	3.127648449	0.84679207	0.09480744	1.117612091	0.127931058	1.117612091	-1.048340355	-3.482511278
ENSMUSG00000027996	Sfrp2	2.60E-10	1.87E-08	39.95182058	101.6474016	1	3.727367244	2.549812294	0.032498324	2.957131135	0.071957098	2.957131135	1.64515487	5.465086183
ENSMUSG00000061068	Mcpt4	2.74E-10	1.96E-08	39.85015684	105.8619268	1	2.04094726	2.765051104	0.181638198	2.931947884	0.238273748	2.931947884	1.677394958	5.572185437
ENSMUSG00000021388	Aspn	3.84E-10	2.59E-08	39.19360733	72.86090352	1	5.879709771	1.673078409	0.007160994	2.135806757	0.047735292	2.135806757	1.383380527	4.595490639
ENSMUSG00000012350	Ehf	4.20E-10	2.77E-08	39.01698228	92.58825126	1	1.511428337	2.187196354	0.228287732	2.494896129	0.248102482	2.494896129	-1.556937368	-5.172033985
ENSMUSG00000044433	Camsap3	4.25E-10	2.78E-08	38.99359895	44.20617742	1	2.971980428	1.208658926	0.280989118	1.019192571	0.146647127	1.019192571	-1.075577099	-3.572989783
ENSMUSG00000010175	Prox1	4.70E-10	3.00E-08	38.79684538	61.64322033	1	2.652219515	1.885267361	0.11397142	1.699064472	0.181454627	1.699064472	-1.267815901	-4.211593261
ENSMUSG00000020098	Pcbd1	4.84E-10	3.06E-08	38.74168866	94.42076836	1	2.20509943	2.474809213	0.191032838	2.586048585	0.227384033	2.586048585	-1.568288243	-5.209740775
ENSMUSG00000034810	Scn7a	5.11E-10	3.22E-08	38.63599134	56.72766051	1	5.583508627	2.035673029	0.020297434	1.648163169	0.046131033	1.648163169	1.214406621	4.034171473
ENSMUSG00000034926	Dhcr24	6.03E-10	3.71E-08	38.31197818	58.27364482	1	4.964306122	1.691992989	0.014742104	1.699188626	0.045653566	1.699188626	-1.227126267	-4.076425222
ENSMUSG00000037379	Spon2	6.03E-10	3.71E-08	38.3102755	61.95971294	1	3.374211176	1.798410306	0.060703411	1.761641088	0.098462188	1.761641088	-1.265321593	-4.203307349
ENSMUSG00000000385	Tmprss2	7.40E-10	4.36E-08	37.9127989	84.71507466	1	0.824972314	2.064618641	0.070582296	2.421037547	0.208460973	2.421037547	-1.473993408	-4.896500114
ENSMUSG00000048485	Zbtb8b	8.06E-10	4.68E-08	37.74523239	43.34850211	1	1.991655379	1.648713747	0.169094052	1.105861893	0.240740664	1.105861893	-1.05270835	-3.497021444
ENSMUSG00000094910	D430019H16Rik	9.31E-10	5.27E-08	37.46328745	61.88531888	1	2.847961552	1.62157657	0.132260297	1.687896141	0.159716235	1.687896141	-1.254405376	-4.167044461
ENSMUSG00000033717	Adra2a	9.60E-10	5.41E-08	37.4039718	54.05446744	1	4.298800843	1.95677869	0.028391154	1.561446124	0.051975004	1.561446124	1.171684933	3.892253097
ENSMUSG00000016028	Celsr1	1.05E-09	5.82E-08	37.23399431	50.70634079	1	1.478747592	1.37781751	0.14864693	1.342716034	0.247486983	1.342716034	-1.132947343	-3.763569609
ENSMUSG00000033825	Tpsb2	1.19E-09	6.51E-08	36.98799172	100.592826	1	2.424175543	2.746622905	0.144681346	2.813931183	0.206670147	2.813931183	1.591907343	5.288201727
ENSMUSG00000037440	Vnn1	1.26E-09	6.81E-08	36.87882486	79.54954285	1	1.655660241	2.285582702	0.261566816	2.078125621	0.249125943	2.078125621	-1.414121969	-4.697611498
ENSMUSG00000033576	Apol6	1.67E-09	8.73E-08	36.32793094	53.48006231	1	2.61559013	1.993744326	0.111445434	1.461497575	0.185590169	1.461497575	1.153145474	3.830666348
ENSMUSG00000089960	Ugt1a1	1.72E-09	8.85E-08	36.26866146	213.8736886	1	2.093472922	5.262205308	0.670735979	5.619666627	0.235307195	5.619666627	-2.304666352	-7.655935904
ENSMUSG00000014030	Pax5	1.71E-09	8.85E-08	36.27959712	53.09758482	1	0.93098898	1.78071193	0.201436618	1.360257053	0.217830724	1.360257053	-1.148456498	-3.815089906
ENSMUSG00000089722	Cd300ld5	1.70E-09	8.85E-08	36.29097387	78.05195392	1	3.05923665	1.674396206	0.465539957	1.830105746	0.136462896	1.830105746	1.392575492	4.626035651
ENSMUSG00000026398	Nr5a2	1.76E-09	9.05E-08	36.21847665	51.55316131	1	2.685496535	1.217024637	0.127612823	1.388656627	0.177699855	1.388656627	-1.130934654	-3.756883601
ENSMUSG00000031886	Ces2e	2.46E-09	1.19E-07	35.57411589	93.7741052	1	2.857742937	3.516533095	0.201005889	2.557056029	0.158665281	2.557056029	-1.515298522	-5.033712732
ENSMUSG00000021097	Clmn	2.80E-09	1.33E-07	35.31592519	90.26557454	1	3.4091612	1.733869077	0.210274193	2.444595646	0.094875763	2.444595646	-1.482710218	-4.92545673
ENSMUSG00000053279	Aldh1a1	2.94E-09	1.39E-07	35.22201938	119.7289083	1	4.099842152	3.159044678	0.051672932	3.469765548	0.056476938	3.469765548	-1.705963025	-5.667086502
ENSMUSG00000041782	Lad1	3.07E-09	1.44E-07	35.14167302	56.41595775	1	1.440884137	1.617810302	0.151545149	1.507747726	0.246599221	1.507747726	-1.17005489	-3.886838212
ENSMUSG00000063354	Slc39a4	3.47E-09	1.61E-07	34.89768983	75.63059734	1	2.93999119	1.889362652	0.177741027	2.046688306	0.15003531	2.046688306	-1.351262323	-4.488796274
ENSMUSG00000074272	Ceacam1	3.93E-09	1.79E-07	34.65840785	46.98013862	1	4.064464373	1.457821949	0.040127689	1.341641094	0.057573517	1.341641094	-1.062296296	-3.528871911
ENSMUSG00000033618	Map3k13	4.93E-09	2.19E-07	34.21694805	58.99449405	1	2.646867518	1.497906288	0.162643004	1.572489174	0.182059016	1.572489174	-1.184773416	-3.935732097
ENSMUSG00000027875	Hmgcs2	4.92E-09	2.19E-07	34.21929249	194.2235411	1	3.759153336	6.101035932	0.114378172	5.59807892	0.07027843	5.59807892	-2.149767614	-7.141373434
ENSMUSG00000032068	Plet1	5.50E-09	2.41E-07	34.00237176	126.5866864	1	1.802235584	2.96212721	0.216292858	3.506844976	0.247309503	3.506844976	-1.731453442	-5.751763834
ENSMUSG00000027375	Mal	5.52E-09	2.41E-07	33.99802766	113.3822893	1	1.512622191	2.625586341	0.157302766	3.17747045	0.248122306	3.17747045	-1.638584445	-5.443259704
ENSMUSG00000104213	Ighd	6.41E-09	2.76E-07	33.70458827	55.4654787	1	2.160693221	1.863383473	0.209674371	1.421663238	0.230801194	1.421663238	-1.142377078	-3.79489451
ENSMUSG00000027796	Smad9	7.97E-09	3.29E-07	33.28183063	83.51280842	1	1.860392705	1.877007015	0.209208233	2.247050838	0.24579306	2.247050838	-1.395190922	-4.634723922
ENSMUSG00000060961	Slc4a4	8.72E-09	3.56E-07	33.10790136	51.31927852	1	3.632425017	1.394531878	0.09966189	1.409728654	0.077405522	1.409728654	-1.091561837	-3.626089934
ENSMUSG00000063428	Ddo	8.85E-09	3.60E-07	33.07787644	77.90897222	1	1.866407515	1.852341126	0.172841111	2.118599248	0.245610669	2.118599248	-1.344481059	-4.466269403
ENSMUSG00000028434	Epb41l4b	9.16E-09	3.67E-07	33.01138452	68.44028482	1	1.917066622	1.581906238	0.13385236	1.879097194	0.243885994	1.879097194	-1.259187657	-4.182930855
ENSMUSG00000067201	H2-M9	9.64E-09	3.82E-07	32.91157203	81.17693069	1	2.283220427	1.975468199	0.120612089	2.266944695	0.220643721	2.266944695	1.369807001	4.550400361
ENSMUSG00000026051	Ecrg4	1.03E-08	4.05E-07	32.78885206	67.27445977	1	3.851901234	2.522869543	0.098739943	1.879920638	0.065779701	1.879920638	1.245263823	4.136676879
ENSMUSG00000032908	Sgpp2	1.21E-08	4.60E-07	32.47635265	49.11565383	1	1.981466736	2.56768069	0.14619074	1.298387314	0.241212351	1.298387314	-1.060201299	-3.521912481
ENSMUSG00000001865	Cpa3	1.33E-08	4.98E-07	32.29374478	57.76753597	1	1.787734695	1.760558222	0.155937646	1.543107529	0.247617537	1.543107529	1.147364457	3.811462225
ENSMUSG00000027102	Hoxd8	1.33E-08	4.98E-07	32.28691544	49.52626513	1	3.95609685	1.382242202	0.056230704	1.400424153	0.061404474	1.400424153	1.062289211	3.528848375
ENSMUSG00000031495	Cd209d	1.40E-08	5.19E-07	32.18856236	82.20900706	1	1.736119432	2.219248953	0.138252549	2.279659423	0.248485732	2.279659423	1.367058154	4.541268889
ENSMUSG00000084128	Esrp2	1.43E-08	5.28E-07	32.13958484	70.40618886	1	1.883522443	1.771335252	0.144930766	1.925839494	0.245065621	1.925839494	-1.264399081	-4.20024283
ENSMUSG00000022225	Cma1	1.45E-08	5.33E-07	32.11347463	61.58590225	1	2.395867446	2.01330383	0.199400156	1.61194991	0.209624181	1.61194991	1.182188479	3.927145122
ENSMUSG00000025207	Sema4g	1.76E-08	6.28E-07	31.73882767	84.61176838	1	3.115482833	2.017206747	0.156375234	2.332206189	0.129464317	2.332206189	-1.379567473	-4.582823947
ENSMUSG00000034285	Nipsnap1	1.85E-08	6.56E-07	31.64328003	55.85484471	1	2.449832832	1.47073184	0.114253211	1.528536339	0.203943	1.528536339	-1.119603558	-3.719242514
ENSMUSG00000025813	Homer2	2.77E-08	9.25E-07	30.86252009	75.88100047	1	1.565729594	1.672686768	0.227756087	2.004038044	0.248813349	2.004038044	-1.292697082	-4.294246755
ENSMUSG00000046598	Bdh1	3.17E-08	1.03E-06	30.60324545	112.5982943	1	3.243013222	2.609703926	0.156775612	3.154938927	0.11350066	3.154938927	-1.569659568	-5.214296218
ENSMUSG00000076609	Igkc	3.33E-08	1.07E-06	30.50607472	156.6825426	1	3.671785388	6.528811786	0.088299222	4.520010854	0.075066419	4.520010854	-1.849375055	-6.143490953
ENSMUSG00000024673	Ms4a1	3.94E-08	1.24E-06	30.17675269	55.17162113	1	2.323459109	1.830996579	0.210128619	1.41256612	0.216861111	1.41256612	-1.092895318	-3.630519662
ENSMUSG00000026259	Ngef	4.12E-08	1.28E-06	30.09333756	62.73958119	1	2.523097833	1.591146108	0.208526018	1.636755782	0.195950114	1.636755782	-1.164215404	-3.867439859
ENSMUSG00000022053	Ebf2	4.63E-08	1.41E-06	29.86708589	75.94833405	1	3.27463628	1.858271439	0.05725215	2.176522381	0.109687266	2.176522381	1.277236218	4.242886876
ENSMUSG00000074971	Fibin	4.89E-08	1.48E-06	29.75801815	70.5971761	1	4.802335194	2.106747072	0.020771989	2.055615543	0.046265673	2.055615543	1.229699218	4.084972381
ENSMUSG00000027224	Duoxa1	4.95E-08	1.49E-06	29.73799248	71.06824796	1	2.323906745	2.013220445	0.107950468	1.982292119	0.216817986	1.982292119	1.233477751	4.097524395
ENSMUSG00000033268	Duox1	5.59E-08	1.65E-06	29.5021921	70.84239946	1	3.087316344	2.100231552	0.098995329	1.984604655	0.132993423	1.984604655	1.227772403	4.07857164
ENSMUSG00000041261	Car8	5.62E-08	1.65E-06	29.48918966	90.79094946	1	2.273539223	2.561879493	0.227875182	2.442446861	0.221524454	2.442446861	-1.389694164	-4.616464087
ENSMUSG00000071656	Lrrn4cl	5.88E-08	1.71E-06	29.40109842	52.7260042	1	4.4908525	1.462241444	0.030179933	1.520584896	0.049141925	1.520584896	1.057822699	3.514010943
ENSMUSG00000067276	Capn6	6.64E-08	1.87E-06	29.16565335	57.77087118	1	2.870398258	1.59137264	0.125745659	1.573397611	0.157312712	1.573397611	-1.103866113	-3.666963854
ENSMUSG00000046329	Slc25a23	7.20E-08	2.00E-06	29.01118614	52.07143327	1	2.676401901	1.087930008	0.072630418	1.458882325	0.178725207	1.458882325	-1.045867139	-3.474295433
ENSMUSG00000024173	Tpsab1	7.26E-08	2.01E-06	28.99327867	87.98588645	1	2.330493997	2.856540634	0.1884112	2.39940899	0.216180853	2.39940899	1.359190323	4.51513252
ENSMUSG00000026405	C4bp	8.72E-08	2.31E-06	28.63944037	145.3274921	1	2.098065318	4.580486806	0.267125461	4.007212543	0.235026961	4.007212543	-1.738589458	-5.775469166
ENSMUSG00000030111	A2m	1.03E-07	2.67E-06	28.31146865	106.4974585	1	2.319904937	3.326740658	0.089925442	3.042352749	0.217202738	3.042352749	-1.48171587	-4.922153577
ENSMUSG00000021136	Smoc1	1.17E-07	2.96E-06	28.07775063	97.41808207	1	3.340312851	2.200205984	0.131050827	2.734186881	0.102128948	2.734186881	-1.412618924	-4.692618491
ENSMUSG00000031289	Il13ra2	1.18E-07	2.98E-06	28.05705527	59.19940834	1	2.01911615	1.397501995	0.242452134	1.498706935	0.239403949	1.498706935	1.100880464	3.657045742
ENSMUSG00000026175	Vil1	1.62E-07	3.89E-06	27.44451483	68.44731367	1	0.719252576	1.97422755	0.115978983	1.897177301	0.198218548	1.897177301	-1.173673271	-3.898858213
ENSMUSG00000042254	Cilp	1.62E-07	3.89E-06	27.43969241	93.37189187	1	6.480885734	2.888805899	0.020693421	2.725538693	0.053580402	2.725538693	1.370715975	4.553419907
ENSMUSG00000039865	Slc44a3	1.75E-07	4.11E-06	27.28688937	91.44501256	1	2.710524174	2.340295793	0.265276506	2.424282687	0.174883602	2.424282687	-1.353561018	-4.496432374
ENSMUSG00000060459	Kng2	1.95E-07	4.50E-06	27.08578832	144.3033804	1	3.250378386	3.185293584	0.186160899	4.058056172	0.112604157	4.058056172	-1.695459379	-5.632194145
ENSMUSG00000007682	Dio2	2.05E-07	4.71E-06	26.98480808	62.0474844	1	3.514868627	2.30878146	0.077969225	1.746956787	0.085398069	1.746956787	1.110145983	3.68782513
ENSMUSG00000023073	Slc10a2	2.27E-07	5.08E-06	26.7921057	108.9194666	1	1.885900335	2.580234762	0.265596418	2.937917305	0.244986849	2.937917305	-1.466758505	-4.872466286
ENSMUSG00000061816	Myl1	2.62E-07	5.75E-06	26.51491871	364.1130367	1	2.589581204	9.264988853	0.058075947	10.65113102	0.188520812	10.65113102	2.670929075	8.872634334
ENSMUSG00000022383	Ppara	2.67E-07	5.83E-06	26.47484497	129.2615153	1	1.274450393	2.767070531	0.166650132	3.635159142	0.240529365	3.635159142	-1.590458698	-5.283389433
ENSMUSG00000061780	Cfd	2.71E-07	5.92E-06	26.44267051	323.6560131	1	3.541438697	8.86652422	0.068009788	9.451284715	0.083371179	9.451284715	2.515494503	8.356291862
ENSMUSG00000015342	Xk	2.76E-07	6.00E-06	26.41081254	67.37735107	1	2.079699683	1.526590815	0.228292547	1.753394249	0.236122151	1.753394249	-1.147186418	-3.810870792
ENSMUSG00000000154	Slc22a18	3.76E-07	7.85E-06	25.81317128	77.4710917	1	2.793533076	1.826466486	0.205453268	2.073108252	0.165643753	2.073108252	-1.21914741	-4.049920033
ENSMUSG00000051652	Lrrc3	4.12E-07	8.49E-06	25.63661925	81.99703321	1	2.788540592	2.05535835	0.191104909	2.220572538	0.166193504	2.220572538	-1.250880949	-4.155336568
ENSMUSG00000067149	Jchain	5.24E-07	1.03E-05	25.17346018	168.4225078	1	2.918884731	4.855189812	0.195451206	4.758151965	0.152211916	4.758151965	-1.779934555	-5.912814605
ENSMUSG00000013584	Aldh1a2	6.38E-07	1.22E-05	24.79241948	62.58720208	1	3.993969493	2.835657166	0.094654755	1.746145306	0.05998436	1.746145306	-1.078538328	-3.582826773
ENSMUSG00000040310	Alx4	6.70E-07	1.27E-05	24.69965455	62.55706167	1	3.187238149	2.408896195	0.166482461	1.673431117	0.120415696	1.673431117	1.076684045	3.576666978
ENSMUSG00000003379	Cd79a	6.77E-07	1.28E-05	24.67877321	62.06591911	1	2.063714934	2.119124115	0.203187712	1.622280497	0.237032025	1.622280497	-1.072090987	-3.56140917
ENSMUSG00000048856	Slc25a47	6.92E-07	1.31E-05	24.63652794	94.96451303	1	2.862497383	2.244819653	0.128908511	2.664165401	0.158156172	2.664165401	-1.32523172	-4.402324483
ENSMUSG00000057092	Fxyd3	6.97E-07	1.31E-05	24.62424656	116.366966	1	1.210370566	2.879436782	0.253059268	3.169498557	0.237285441	3.169498557	-1.466697173	-4.872262546
ENSMUSG00000023031	Cela1	7.29E-07	1.36E-05	24.53665234	59.83750718	1	3.147694819	1.653884682	0.126031041	1.633895641	0.125399586	1.633895641	-1.050269484	-3.488919706
ENSMUSG00000037942	Crp	8.20E-07	1.50E-05	24.31033766	147.0714364	1	2.164304533	4.167715677	0.249310768	4.076319714	0.230535688	4.076319714	-1.640537994	-5.449749253
ENSMUSG00000049538	Adamts16	1.20E-06	2.08E-05	23.58172201	70.87876911	1	3.33008198	2.688438897	0.124683734	1.959985946	0.103269221	1.959985946	1.125219668	3.737898828
ENSMUSG00000087095	Emx2os	1.22E-06	2.10E-05	23.55096725	75.55636094	1	1.689209309	1.98928988	0.189748785	2.032497125	0.248964734	2.032497125	1.161152823	3.857266185
ENSMUSG00000020911	Krt19	1.33E-06	2.26E-05	23.38282166	147.9774825	1	2.737397343	3.584812428	0.160840784	4.191438114	0.171872175	4.191438114	-1.620367699	-5.382744983
ENSMUSG00000117819	Gm50253	1.34E-06	2.27E-05	23.37024284	90.60236858	1	0.99913987	2.703513768	0.869347778	1.795427768	0.223317167	1.795427768	-1.267629992	-4.210975684
ENSMUSG00000028088	Fmo5	1.49E-06	2.46E-05	23.16268129	70.4457869	1	4.002578982	2.039753938	0.090440143	1.981494766	0.059673841	1.981494766	-1.113799156	-3.699960708
ENSMUSG00000030739	Myh14	1.73E-06	2.78E-05	22.8791967	89.7660947	1	3.495604125	2.611482943	0.296827755	2.343351501	0.086960596	2.343351501	-1.251128835	-4.156160027
ENSMUSG00000030546	Plin1	1.81E-06	2.90E-05	22.78707745	103.4222892	1	2.16830512	2.867330331	0.206436129	2.835395906	0.230238924	2.835395906	1.340766599	4.453930234
ENSMUSG00000027470	Mylk2	1.83E-06	2.92E-05	22.76889085	134.8298756	1	2.020457997	3.664381285	0.205410387	3.760174189	0.239336199	3.760174189	1.530384812	5.083828303
ENSMUSG00000026579	F5	1.84E-06	2.94E-05	22.75269977	120.2327317	1	3.926183403	3.265695866	0.081649685	3.454607129	0.062589388	3.454607129	-1.444759314	-4.799386556
ENSMUSG00000031972	Acta1	2.15E-06	3.33E-05	22.4593874	485.5017784	1	3.895244233	13.40913959	0.114921517	14.16454255	0.063874737	14.16454255	2.888192089	9.594366444
ENSMUSG00000032348	Gsta4	2.47E-06	3.75E-05	22.19042636	67.50279721	1	3.116178453	2.068536563	0.128736234	1.856640154	0.129376751	1.856640154	-1.071755459	-3.56029457
ENSMUSG00000034435	Tmem30b	2.75E-06	4.08E-05	21.98314564	78.28180303	1	2.728818118	2.194961847	0.139133467	2.163272505	0.172831879	2.163272505	-1.149821357	-3.81962387
ENSMUSG00000028356	Ambp	2.88E-06	4.25E-05	21.89191134	211.2560245	1	1.832557012	7.248020395	0.141714602	6.071697883	0.246574873	6.071697883	-1.885729608	-6.264258164
ENSMUSG00000051747	Ttn	2.90E-06	4.27E-05	21.88041406	228.205879	1	3.05244212	8.731158269	0.055697421	6.656240198	0.137292245	6.656240198	1.959506309	6.50933906
ENSMUSG00000027022	Xirp2	3.18E-06	4.62E-05	21.7029347	366.1549762	1	2.282344087	10.59778363	0.023913619	10.74535039	0.220723934	10.74535039	2.47397075	8.21835294
ENSMUSG00000022464	Slc38a4	3.35E-06	4.82E-05	21.60311849	135.7843489	1	2.76904934	3.405602729	0.147330754	3.846326567	0.168348179	3.846326567	-1.503771754	-4.995421638
ENSMUSG00000026715	Serpinc1	3.59E-06	5.07E-05	21.47442194	182.135982	1	2.234200845	4.961505234	0.142274212	5.214666436	0.22497472	5.214666436	-1.737443996	-5.771664024
ENSMUSG00000022878	Adipoq	3.66E-06	5.16E-05	21.43631102	170.5289989	1	2.155585369	4.907394273	0.109631033	4.90592776	0.231172833	4.90592776	1.679969959	5.580739405
ENSMUSG00000030110	Ret	3.72E-06	5.20E-05	21.40501719	65.86132294	1	3.010655228	1.774405999	0.066069333	1.8710284	0.142274444	1.8710284	1.043427217	3.466190187
ENSMUSG00000058952	Cfi	3.88E-06	5.39E-05	21.32516564	165.9211966	1	2.879797016	4.412671393	0.126819799	4.753215395	0.156313638	4.753215395	-1.653652018	-5.493313098
ENSMUSG00000047419	Cmya5	3.97E-06	5.50E-05	21.27806624	119.8926405	1	4.45219468	3.767806241	0.059139299	3.467114835	0.049665626	3.467114835	1.40443797	4.66544195
ENSMUSG00000030116	Mfap5	4.06E-06	5.60E-05	21.23857883	80.19774296	1	5.541052255	2.622887229	0.045133669	2.313623477	0.045951723	2.313623477	1.147789563	3.812874396
ENSMUSG00000069456	Rdh16	4.68E-06	6.34E-05	20.96253363	82.72556611	1	2.273228932	2.283223817	0.201895653	2.231209232	0.221552484	2.231209232	-1.159603032	-3.852117891
ENSMUSG00000015437	Gzmb	4.69E-06	6.34E-05	20.95892533	68.00975731	1	2.695002337	1.660900079	0.13649293	1.86379405	0.176629151	1.86379405	1.051344149	3.492489666
ENSMUSG00000018924	Alox15	4.92E-06	6.58E-05	20.86664704	110.76817	1	1.755464019	2.700131823	0.245183521	3.01270383	0.248202163	3.01270383	-1.339346707	-4.449213455
ENSMUSG00000020722	Cacng1	5.16E-06	6.86E-05	20.77687031	99.30991815	1	2.468990749	2.394897414	0.172172624	2.748707322	0.201879625	2.748707322	1.265975722	4.205480318
ENSMUSG00000025934	Gsta3	5.18E-06	6.89E-05	20.76850089	152.756659	1	2.997014233	4.189424758	0.216780439	4.276062472	0.143846966	4.276062472	-1.569851002	-5.214932148
ENSMUSG00000021208	Ifi27l2b	5.25E-06	6.94E-05	20.74541891	151.6063414	1	1.777194369	3.235004962	0.245294168	4.213715873	0.247823812	4.213715873	-1.563226389	-5.19292566
ENSMUSG00000024990	Rbp4	6.90E-06	8.75E-05	20.22189717	149.5336766	1	3.227390057	4.833145764	0.131368432	4.26668088	0.115417066	4.26668088	-1.536526954	-5.104232057
ENSMUSG00000081665	Pira1	7.42E-06	9.29E-05	20.08125601	120.9694784	1	2.91816332	3.563886054	1.187109026	2.37081681	0.152286803	2.37081681	1.378096669	4.577938042
ENSMUSG00000022766	Serpind1	7.54E-06	9.39E-05	20.05094426	133.1997584	1	2.540201942	3.428478272	0.241642482	3.675997471	0.194050617	3.675997471	-1.44519813	-4.800844271
ENSMUSG00000044254	Pcsk9	7.82E-06	9.65E-05	19.98050083	115.3064634	1	2.212982406	2.446490806	0.20540665	3.185959921	0.226744096	3.185959921	-1.342710402	-4.460387408
ENSMUSG00000042251	Pm20d1	7.96E-06	9.77E-05	19.94786633	103.7649953	1	1.311486986	2.59249638	0.132817008	2.919094618	0.242179069	2.919094618	-1.27289578	-4.228468253
ENSMUSG00000091345	Col6a5	9.16E-06	0.000110136	19.67814156	86.49382431	1	3.621689072	2.715085977	0.191828395	2.352107614	0.078063695	2.352107614	-1.15573579	-3.839271191
ENSMUSG00000015970	Chdh	9.35E-06	0.000111942	19.64077329	135.0263083	1	2.837964163	3.176545982	0.140671011	3.830690999	0.160795188	3.830690999	-1.442911361	-4.793247789
ENSMUSG00000049134	Nrap	1.06E-05	0.000123592	19.40822556	167.4784927	1	3.696119101	4.938569934	0.148829244	4.777008775	0.073677581	4.777008775	1.599211244	5.312464761
ENSMUSG00000017300	Tnnc2	1.19E-05	0.000136262	19.17629804	336.1592575	1	2.250169903	8.641712124	0.100071544	9.786965442	0.223599802	9.786965442	2.254615709	7.489671267
ENSMUSG00000028003	Lrat	1.25E-05	0.000141277	19.08323312	120.8230952	1	2.662430846	3.689595466	0.142267766	3.411352682	0.180301703	3.411352682	-1.349005742	-4.481300075
ENSMUSG00000075307	Klhl41	1.47E-05	0.000161197	18.77845028	203.7293148	1	2.653991466	5.886219342	0.149193068	5.842845604	0.181254537	5.842845604	1.740254448	5.781000143
ENSMUSG00000046959	Slc26a1	1.63E-05	0.000176294	18.57428192	89.65895182	1	2.970987851	2.94187115	0.145298261	2.491729733	0.146755639	2.491729733	-1.149326195	-3.817978977
ENSMUSG00000030592	Ryr1	1.74E-05	0.000184504	18.45725992	140.1862965	1	3.103673163	4.164264577	0.093160835	4.029965533	0.130948368	4.029965533	1.433431962	4.761757907
ENSMUSG00000030730	Atp2a1	1.79E-05	0.000189184	18.3991156	246.4499842	1	3.656635752	6.870439415	0.210946731	7.037582215	0.075953074	7.037582215	1.898140008	6.305484621
ENSMUSG00000095079	Igha	2.22E-05	0.000225759	17.99466236	141.368362	1	2.45186983	4.869265572	0.247385788	3.910507211	0.20372465	3.910507211	-1.424581529	-4.732357405
ENSMUSG00000023078	Cxcl13	2.58E-05	0.000258493	17.70380679	78.98576255	1	4.803567322	2.66831389	0.038967086	2.284143577	0.04625996	2.284143577	1.057750118	3.513769834
ENSMUSG00000029417	Cxcl9	2.81E-05	0.000278083	17.54289311	90.23037928	1	4.862316589	3.031670387	0.061879786	2.591954899	0.046013773	2.591954899	1.12630762	3.741512926
ENSMUSG00000027792	Bche	3.07E-05	0.000299227	17.37586076	128.583451	1	1.48205921	2.89572639	0.111351266	3.67051494	0.247555735	3.67051494	-1.339263648	-4.448937539
ENSMUSG00000030672	Mylpf	3.36E-05	0.000324197	17.20216221	195.7789008	1	2.952202005	5.248941293	0.21601056	5.542192406	0.148769511	5.542192406	1.645744488	5.467044852
ENSMUSG00000078234	Klhdc7a	3.61E-05	0.000343392	17.0682448	125.933671	1	2.901413863	2.645884579	0.171193369	3.532738132	0.154034292	3.532738132	-1.315690845	-4.370630382
ENSMUSG00000016349	Eef1a2	3.67E-05	0.000347735	17.03623267	229.8885356	1	2.408344206	6.820695709	0.079657602	6.681769916	0.208329788	6.681769916	1.776257802	5.900600696
ENSMUSG00000038763	Alpk3	4.13E-05	0.000382907	16.81084633	123.3143652	1	1.773828116	3.819601898	0.16092101	3.465972084	0.24788656	3.465972084	1.29381492	4.297960132
ENSMUSG00000079588	Tmem182	4.30E-05	0.00039507	16.73231698	148.9235189	1	2.112278135	3.906953011	0.172179314	4.207924184	0.234133163	4.207924184	1.419086821	4.71410438
ENSMUSG00000031097	Tnni2	5.20E-05	0.00046429	16.37520764	137.3149461	1	3.709847561	3.960447399	0.20851425	3.830160635	0.072913051	3.830160635	1.350584197	4.486543589
ENSMUSG00000005373	Mlxipl	6.47E-05	0.000558232	15.95967183	110.6154882	1	3.072072898	2.578491076	0.209280372	3.044116339	0.134884522	3.044116339	-1.199386504	-3.984275724
ENSMUSG00000061462	Obscn	6.86E-05	0.000586033	15.84777777	201.56851	1	3.799712794	6.607171759	0.251126857	5.67735873	0.068238937	5.67735873	1.614354535	5.362769685
ENSMUSG00000068587	Mgam	7.56E-05	0.00063468	15.66489571	92.64285812	1	2.928083913	2.405558981	0.155814917	2.568975027	0.151259807	2.568975027	-1.089200349	-3.61824524
ENSMUSG00000028518	Prkaa2	8.63E-05	0.000708696	15.41400438	163.3947017	1	3.140085124	3.856499827	0.091568485	4.714158036	0.12636088	4.714158036	-1.436868618	-4.773174231
ENSMUSG00000022057	Adamdec1	8.76E-05	0.000717768	15.38582514	116.5918073	1	2.35677667	4.573435003	0.143070354	3.28610045	0.213593675	3.28610045	-1.212838129	-4.028961055
ENSMUSG00000032204	Aqp9	9.03E-05	0.000733377	15.33026386	86.88586817	1	1.452654015	2.271007668	0.107582339	2.447884372	0.246895159	2.447884372	-1.045423705	-3.472822377
ENSMUSG00000012705	Retn	9.27E-05	0.000748514	15.27982653	93.4137862	1	2.275978103	3.378432137	0.218568497	2.528895804	0.221303708	2.528895804	1.082505442	3.596005241
ENSMUSG00000030399	Ckm	9.29E-05	0.000750034	15.27501145	316.6183374	1	3.553784758	8.367587164	0.121702878	9.190601161	0.082481131	9.190601161	1.992672361	6.6195143
ENSMUSG00000033308	Dpyd	9.50E-05	0.00076368	15.23310934	109.7174323	1	1.755465991	2.794890795	0.201406035	3.025577269	0.248202132	3.025577269	-1.171685771	-3.892255881
ENSMUSG00000028553	Angptl3	0.000116024	0.000899009	14.8562348	118.5825552	1	2.755429518	3.439075916	0.225659957	3.262062256	0.16986107	3.262062256	-1.205509111	-4.004614584
ENSMUSG00000063903	Klk1	0.000130776	0.00099432	14.63057081	113.0494272	1	1.766079111	3.920546978	0.218214727	3.106768426	0.248025241	3.106768426	-1.169590891	-3.88529684
ENSMUSG00000028150	Rorc	0.000135909	0.001027303	14.55801828	110.1628063	1	2.537417573	2.526899949	0.144740895	3.095341643	0.194360505	3.095341643	-1.152180072	-3.827459352
ENSMUSG00000042451	Mybph	0.000138841	0.001044395	14.51780752	147.4473912	1	2.066491832	4.029473816	0.204119512	4.132568464	0.236876205	4.132568464	1.331442117	4.422954975
ENSMUSG00000028011	Tdo2	0.000145624	0.001086956	14.42796259	140.0240405	1	2.128964566	3.720521383	0.245311901	3.873042232	0.233033866	3.873042232	-1.294149957	-4.299073101
ENSMUSG00000074336	Apoc4	0.000145887	0.001088182	14.42455733	129.8833263	1	3.598043141	3.75535734	0.231446705	3.588651128	0.079544226	3.588651128	-1.246285065	-4.140069372
ENSMUSG00000006457	Actn3	0.000146994	0.001095076	14.41032194	200.4302712	1	3.20991956	5.342482747	0.159941568	5.735066409	0.117580789	5.735066409	1.547547924	5.140842927
ENSMUSG00000026621	Mtarc1	0.000153506	0.001137031	14.32870543	139.7896003	1	2.905943526	3.256003223	0.201856298	3.909602533	0.153560062	3.909602533	-1.289360649	-4.283163364
ENSMUSG00000031461	Myom2	0.000155232	0.001147072	14.30766198	155.0503652	1	1.32903364	4.246303466	0.03586794	4.524436918	0.242901863	4.524436918	1.357087934	4.508148535
ENSMUSG00000037542	Aldh8a1	0.000163915	0.001204347	14.20522372	102.4270181	1	2.125832555	2.907695424	0.24587728	2.766682074	0.233244236	2.766682074	-1.099717488	-3.65318242
ENSMUSG00000024987	Cyp26a1	0.000176477	0.001282063	14.0663073	93.60081024	1	2.636749531	2.361346565	0.143143882	2.609821125	0.183201648	2.609821125	-1.046979511	-3.477990652
ENSMUSG00000071540	3425401B19Rik	0.000177886	0.001288673	14.0513559	156.7090709	1	1.939734007	4.917850108	0.191467898	4.417622421	0.243005906	4.417622421	1.354107886	4.49824903
ENSMUSG00000042453	Reln	0.00019937	0.001415218	13.83700956	143.0195378	1	2.903111905	3.402139372	0.192529407	4.013927587	0.153856376	4.013927587	-1.285361214	-4.269877529
ENSMUSG00000030895	Hpx	0.000201114	0.001426287	13.82065137	212.8458539	1	2.715962717	7.19425748	0.207899927	6.052272247	0.174272961	6.052272247	-1.567278632	-5.20638692
ENSMUSG00000021319	Sfrp4	0.000207546	0.001461872	13.76150616	109.3857063	1	3.673889903	3.34627223	0.060112167	3.157114489	0.07494459	3.157114489	1.121549274	3.725706043
ENSMUSG00000030785	Cox6a2	0.000218326	0.001527393	13.66640398	94.60081886	1	2.368122485	2.256944436	0.221492862	2.560884163	0.212455775	2.560884163	1.039994934	3.45478839
ENSMUSG00000007122	Casq1	0.000233274	0.001610891	13.5420755	105.1295252	1	2.675288796	2.833287665	0.111372817	2.980672041	0.178850756	2.980672041	1.092176154	3.628130651
ENSMUSG00000044938	Klhl31	0.000238195	0.001639761	13.50289766	114.042265	1	2.34166442	3.943908594	0.135292845	3.218891419	0.215089887	3.218891419	1.136158657	3.774237363
ENSMUSG00000024391	Apom	0.000285693	0.001912393	13.16193773	124.1859533	1	1.880060058	3.620603221	0.250846746	3.401681294	0.245178993	3.401681294	-1.173038578	-3.896749809
ENSMUSG00000063730	Hsd3b2	0.000295355	0.001965091	13.09962248	115.9176197	1	1.654234318	2.720212409	0.185309152	3.224032603	0.249129444	3.224032603	-1.13107463	-3.757348591
ENSMUSG00000040694	Apobec2	0.000350504	0.002270923	12.77914926	138.1298968	1	1.464752295	3.747086902	0.08637755	3.976266475	0.247180596	3.976266475	1.222004328	4.059410509
ENSMUSG00000022040	Ephx2	0.000475367	0.00292445	12.2098957	113.2703519	1	3.702202952	2.614233458	0.101806671	3.229674266	0.073337092	3.229674266	-1.085737024	-3.606740324
ENSMUSG00000076614	Ighg1	0.000493742	0.003018331	12.13915185	294.5624028	1	2.456831369	8.164276611	0.148181526	8.515418556	0.20319175	8.515418556	-1.746630751	-5.802181763
ENSMUSG00000010651	Acaa1b	0.000630219	0.003670279	11.68453083	131.4282608	1	2.1948765	3.863003514	0.150499023	3.715038059	0.228199388	3.715038059	-1.14823548	-3.814355701
ENSMUSG00000074207	Adh1	0.000827896	0.004601963	11.1776263	134.8262752	1	3.583650585	3.659800447	0.082151043	3.88332764	0.080466384	3.88332764	-1.141626257	-3.792400337
ENSMUSG00000071178	Serpina1b	0.000922237	0.005023694	10.9775222	142.1599655	1	4.530683582	3.60209366	0.036883546	4.144291909	0.048604158	4.144291909	-1.163446576	-3.864885868
ENSMUSG00000066366	Serpina1a	0.001002452	0.005373794	10.82303183	210.6580598	1	3.585450576	5.34924548	0.407439316	5.788385973	0.08035018	5.788385973	-1.407908137	-4.676969595
ENSMUSG00000061100	Retnla	0.001056505	0.005613088	10.72582657	125.7047689	1	2.506018438	3.797666957	0.143821029	3.553378057	0.197836052	3.553378057	1.083487069	3.599266135
ENSMUSG00000017344	Vtn	0.001063652	0.005643327	10.71335057	137.4687825	1	3.487077489	3.907389089	0.084338015	3.958861469	0.08767655	3.958861469	-1.132501206	-3.762087574
ENSMUSG00000079243	Xirp1	0.001616982	0.007900433	9.940311177	165.4196114	1	2.412450952	5.155812543	0.217405498	4.64787719	0.207901069	4.64787719	1.204047275	3.99975847
ENSMUSG00000094686	Ccl21a	0.002516553	0.011014715	9.128519469	177.329183	1	2.186599351	5.806176505	0.11603429	5.099529915	0.228847253	5.099529915	-1.203118766	-3.99667403
ENSMUSG00000032484	Ngp	0.005529125	0.01949466	7.697699622	166.8228592	1	1.747266841	3.730325201	0.167844805	4.738709878	0.248328452	4.738709878	-1.087207793	-3.611626113
ENSMUSG00000038670	Mybpc2	0.006469817	0.021771285	7.414558901	258.150519	1	2.531135134	8.167313243	0.149065639	7.443596683	0.195058781	7.443596683	1.331687856	4.423771302
