# Supplementary material for: Impact of Subcutaneous Versus Orthotopic Implantations on Patient-Derived Xenograft Transcriptomic Profiles
Source: Cancer Res Commun. 2025 May 28;5(5):871–80. doi: 10.1158/2767-9764.CRC-25-0008 (PMC12117319; doi:10.1158/2767-9764.CRC-25-0008)
Supplement: Supplementary Table 5 [file crc-25-0008_supplementary_table_5_suppst5.csv]

Supplementary Table S5. GO Enrichment analysis results of the genes in Table S4
ID	Description	GeneRatio	BgRatio	RichFactor	FoldEnrichment	zScore	pvalue	p.adjust	qvalue	geneID	Count
GO:1901615	organic hydroxy compound metabolic process	24/174	368/13357	0.065217391	5.006371814	8.953503466	7.25E-11	2.07E-07	1.76E-07	Alpl/Abat/Wnt4/Fgf1/Prox1/Pcbd1/Dhcr24/Nr5a2/Aldh1a1/Hmgcs2/Sgpp2/Fmo5/Rdh16/Alox15/Rbp4/Pcsk9/Lrat/Prkaa2/Angptl3/Cyp26a1/Reln/Ephx2/Acaa1b/Adh1	24
GO:0008202	steroid metabolic process	18/174	208/13357	0.086538462	6.643070292	9.42337487	2.21E-10	3.16E-07	2.67E-07	Wnt4/Fgf1/Prox1/Dhcr24/Ugt1a1/Nr5a2/Hmgcs2/Bdh1/Fmo5/Rdh16/Pcsk9/Prkaa2/Angptl3/Rorc/Cyp26a1/Hsd3b2/Ephx2/Acaa1b	18
GO:0042060	wound healing	20/174	306/13357	0.065359477	5.017278942	8.16726242	3.02E-09	2.88E-06	2.44E-06	Cadm4/Cxadr/Wnt4/Dsp/Wfdc1/Eppk1/Ppl/Fgf1/Celsr1/Ceacam1/Plet1/Epb41l4b/Vil1/Kng2/Ppara/F5/Serpinc1/Alox15/Serpind1/Vtn	20
GO:0006721	terpenoid metabolic process	9/174	46/13357	0.195652174	15.01911544	10.94208009	6.39E-09	3.70E-06	3.14E-06	Aldh1a1/Hmgcs2/Aldh1a2/Rdh16/Rbp4/Lrat/Aldh8a1/Cyp26a1/Adh1	9
GO:0030855	epithelial cell differentiation	24/174	460/13357	0.052173913	4.005097451	7.535270191	6.48E-09	3.70E-06	3.14E-06	Gata6/Frzb/Wt1/Fgfr2/Wnt4/Tfcp2l1/Spint2/Map7/Dsp/Cdh1/Tst/Cgn/Krt7/Irf6/Onecut2/Rarb/Lama1/Eppk1/Ppl/Camsap3/Prox1/Nr5a2/Ceacam1/Krt19	24
GO:0042445	hormone metabolic process	13/174	133/13357	0.097744361	7.503284072	8.659300848	1.82E-08	6.97E-06	5.90E-06	Wnt4/Ugt1a1/Aldh1a1/Ddo/Aldh1a2/Rdh16/Rbp4/Lrat/Aldh8a1/Cyp26a1/Reln/Hsd3b2/Adh1	13
GO:0032787	monocarboxylic acid metabolic process	24/174	487/13357	0.049281314	3.783048927	7.187895457	1.95E-08	6.97E-06	5.90E-06	Abat/Ptgis/Elovl7/Fads2/Prox1/Vnn1/Ugt1a1/Nr5a2/Ces2e/Aldh1a1/Ceacam1/Slc4a4/Ppara/Aldh1a2/Rdh16/Alox15/Mlxipl/Prkaa2/Angptl3/Aldh8a1/Cyp26a1/Ephx2/Acaa1b/Adh1	24
GO:0120254	olefinic compound metabolic process	10/174	70/13357	0.142857143	10.96633826	9.604546841	2.20E-08	6.97E-06	5.90E-06	Wnt4/Aldh1a1/Aldh1a2/Rdh16/Alox15/Rbp4/Lrat/Aldh8a1/Ephx2/Adh1	10
GO:0006959	humoral immune response	13/174	139/13357	0.09352518	7.179401307	8.413498662	3.11E-08	8.08E-06	6.84E-06	Gata6/Ppl/Spon2/C4bp/A2m/Kng2/Jchain/Crp/Cfi/Igha/Hpx/Ighg1/Ccl21a	13
GO:0048732	gland development	19/174	339/13357	0.056047198	4.302427695	7.075656424	9.07E-08	2.16E-05	1.83E-05	Gata6/Frzb/Wt1/Fgfr2/Wnt4/Tfcp2l1/Cdh1/Rap1gap/Lsr/Irf6/Onecut2/Lama1/Fgf1/Prox1/Ceacam1/Esrp2/Cela1/Pcsk9/Vtn	19
GO:0042573	retinoic acid metabolic process	6/174	20/13357	0.3	23.02931034	11.32641648	1.49E-07	3.21E-05	2.72E-05	Aldh1a1/Aldh1a2/Rdh16/Aldh8a1/Cyp26a1/Adh1	6
GO:0044283	small molecule biosynthetic process	21/174	427/13357	0.049180328	3.775296778	6.696221482	1.68E-07	3.21E-05	2.72E-05	Abat/Wnt4/Ptgis/Elovl7/Fads2/Cbs/Fgf1/Prox1/Pcbd1/Dhcr24/Aldh1a1/Ceacam1/Hmgcs2/Ppara/Aldh1a2/Rdh16/Alox15/Rbp4/Mlxipl/Prkaa2/Aldh8a1	21
GO:0072330	monocarboxylic acid biosynthetic process	12/174	152/13357	0.078947368	6.060344828	7.208392174	6.84E-07	0.000108632	9.20E-05	Ptgis/Elovl7/Fads2/Prox1/Aldh1a1/Ceacam1/Aldh1a2/Rdh16/Alox15/Mlxipl/Prkaa2/Aldh8a1	12
GO:0010466	negative regulation of peptidase activity	11/174	130/13357	0.084615385	6.495446508	7.233520015	1.02E-06	0.00013204	0.000111765	Spint2/Wfdc1/A2m/Kng2/Ambp/Serpinc1/Serpind1/Serpina1b/Serpina1a/Vtn/Ngp	11
GO:0042572	retinol metabolic process	5/174	17/13357	0.294117647	22.57775524	10.22724151	1.93E-06	0.000239993	0.000203142	Aldh1a1/Rdh16/Rbp4/Lrat/Adh1	5
GO:0035265	organ growth	12/174	173/13357	0.069364162	5.324696033	6.577498317	2.70E-06	0.000321233	0.000271908	Gata6/Wwc1/Cxadr/Wt1/Fgfr2/Smpd3/Map7/Rarb/Fgf1/Prox1/Ppara/Rbp4	12
GO:0006805	xenobiotic metabolic process	7/174	49/13357	0.142857143	10.96633826	8.02939772	3.06E-06	0.000349522	0.000295853	Ugt1a1/Fmo5/Gsta4/Gsta3/Rorc/Cyp26a1/Acaa1b	7
GO:0009410	response to xenobiotic stimulus	13/174	214/13357	0.060747664	4.663255989	6.206297708	4.48E-06	0.00048872	0.000413677	Gata6/Abat/Ugt1a1/Aldh1a1/Fmo5/Gsta4/Gsta3/Bche/Prkaa2/Dpyd/Rorc/Cyp26a1/Acaa1b	13
GO:0019730	antimicrobial humoral response	8/174	73/13357	0.109589041	8.412533459	7.295740304	4.62E-06	0.00048872	0.000413677	Gata6/Ppl/Spon2/Kng2/Jchain/Igha/Ighg1/Ccl21a	8
GO:0061041	regulation of wound healing	9/174	102/13357	0.088235294	6.773326572	6.724222066	7.12E-06	0.000693081	0.000586658	Cadm4/Wnt4/Wfdc1/Eppk1/Ceacam1/Vil1/Kng2/Serpinc1/Vtn	9
GO:0048738	cardiac muscle tissue development	13/174	224/13357	0.058035714	4.455074918	5.991081246	7.38E-06	0.000693081	0.000586658	Gata6/Cxadr/Wt1/Fgfr2/Dsg2/Dsp/Erbb3/Rarb/Fgf1/Prox1/Ppara/Aldh1a2/Rbp4	13
GO:0002455	humoral immune response mediated by circulating immunoglobulin	6/174	38/13357	0.157894737	12.12068966	7.886665353	8.76E-06	0.000693081	0.000586658	C4bp/Crp/Cfi/Igha/Hpx/Ighg1	6
GO:0045104	intermediate filament cytoskeleton organization	6/174	38/13357	0.157894737	12.12068966	7.886665353	8.76E-06	0.000693081	0.000586658	Krt18/Dsp/Krt7/Eppk1/Ppl/Krt19	6
GO:0051346	negative regulation of hydrolase activity	12/174	194/13357	0.06185567	4.748311411	6.041778407	8.79E-06	0.000693081	0.000586658	Spint2/Wfdc1/A2m/Kng2/Ambp/Serpinc1/Serpind1/Angptl3/Serpina1b/Serpina1a/Vtn/Ngp	12
GO:0001657	ureteric bud development	8/174	80/13357	0.1	7.676436782	6.88090339	9.21E-06	0.000693081	0.000586658	Wt1/Fgfr2/Wnt4/Rarb/Epcam/Fgf1/Smad9/Gsta3	8
GO:0072163	mesonephric epithelium development	8/174	80/13357	0.1	7.676436782	6.88090339	9.21E-06	0.000693081	0.000586658	Wt1/Fgfr2/Wnt4/Rarb/Epcam/Fgf1/Smad9/Gsta3	8
GO:0072164	mesonephric tubule development	8/174	80/13357	0.1	7.676436782	6.88090339	9.21E-06	0.000693081	0.000586658	Wt1/Fgfr2/Wnt4/Rarb/Epcam/Fgf1/Smad9/Gsta3	8
GO:0045103	intermediate filament-based process	6/174	39/13357	0.153846154	11.80990274	7.766767203	1.02E-05	0.000750597	0.000635343	Krt18/Dsp/Krt7/Eppk1/Ppl/Krt19	6
GO:0014706	striated muscle tissue development	13/174	240/13357	0.054166667	4.158069923	5.671733371	1.55E-05	0.001035658	0.000876632	Gata6/Cxadr/Wt1/Fgfr2/Dsg2/Dsp/Erbb3/Rarb/Fgf1/Prox1/Ppara/Aldh1a2/Rbp4	13
GO:0019216	regulation of lipid metabolic process	14/174	279/13357	0.050179211	3.851975446	5.530735897	1.71E-05	0.001089196	0.00092195	Wnt4/Smpd3/Lsr/Fgf1/Prox1/Ceacam1/Ppara/Fmo5/Rdh16/Mlxipl/Prkaa2/Angptl3/Rorc/Ephx2	14
GO:0002009	morphogenesis of an epithelium	18/174	442/13357	0.040723982	3.126150726	5.222322427	1.86E-05	0.001135246	0.000960928	Nkd1/Frzb/Wt1/Fgfr2/Foxq1/Wnt4/Spint2/Cdh1/Lama1/Ripk4/Fgf1/Camsap3/Prox1/Celsr1/Aldh1a1/Plet1/Esrp2/Aldh1a2	18
GO:0045216	cell-cell junction organization	10/174	150/13357	0.066666667	5.117624521	5.826342158	2.64E-05	0.001481662	0.001254153	Cxadr/Perp/Dsg2/Dsp/Cdh1/Gpbar1/Cgn/Lsr/Camsap3/Ceacam1	10
GO:0097305	response to alcohol	9/174	122/13357	0.073770492	5.662945167	5.944070534	3.04E-05	0.001607259	0.001360464	Abat/Cdh1/Aldh1a1/Prkaa2/Hsd3b2/Adh1/Serpina1b/Serpina1a/Ccl21a	9
GO:0061045	negative regulation of wound healing	6/174	48/13357	0.125	9.595545977	6.85373135	3.50E-05	0.001753121	0.001483929	Wnt4/Wfdc1/Eppk1/Ceacam1/Kng2/Vtn	6
GO:0001763	morphogenesis of a branching structure	11/174	192/13357	0.057291667	4.397958573	5.44833704	4.26E-05	0.002101968	0.00177921	Wt1/Fgfr2/Wnt4/Spint2/Cdh1/Lama1/Fgf1/Prox1/Celsr1/Map3k13/Esrp2	11
GO:0046620	regulation of organ growth	8/174	99/13357	0.080808081	6.203181238	5.969710173	4.41E-05	0.002101968	0.00177921	Gata6/Wwc1/Cxadr/Wt1/Fgfr2/Prox1/Ppara/Rbp4	8
GO:0052547	regulation of peptidase activity	13/174	275/13357	0.047272727	3.628861024	5.060606924	6.39E-05	0.002686121	0.002273666	Perp/Spint2/Wfdc1/Cdh1/A2m/Kng2/Ambp/Serpinc1/Serpind1/Serpina1b/Serpina1a/Vtn/Ngp	13
GO:0042537	benzene-containing compound metabolic process	4/174	19/13357	0.210526316	16.16091954	7.597359725	9.25E-05	0.003726522	0.003154314	Ugt1a1/Tdo2/Ephx2/Acaa1b	4
GO:0002920	regulation of humoral immune response	5/174	36/13357	0.138888889	10.66171775	6.668726185	9.63E-05	0.003822407	0.003235475	Gata6/Ppl/C4bp/A2m/Hpx	5
GO:0050678	regulation of epithelial cell proliferation	14/174	330/13357	0.042424242	3.25667015	4.768793874	0.00010657	0.004117362	0.00348514	Cxadr/Fgfr2/Wfdc1/Cdh1/Gpbar1/Rap1gap/Irf6/Eppk1/Fgf1/Prox1/Ceacam1/Sgpp2/Esrp2/Aldh1a2	14
GO:0062012	regulation of small molecule metabolic process	13/174	294/13357	0.044217687	3.394342795	4.769185698	0.00012529	0.004592375	0.003887215	Wnt4/Fgf1/Prox1/Ugt1a1/Ceacam1/Slc4a4/Ppara/Fmo5/Rdh16/Mlxipl/Prkaa2/Rorc/Ephx2	13
GO:0008015	blood circulation	15/174	380/13357	0.039473684	3.030172414	4.612573202	0.000134396	0.004863792	0.004116956	Gata6/Cxadr/Abat/Smpd3/Dsg2/Dsp/Cacnb2/Cbs/Ceacam1/Kng2/Ppara/Crp/F5/Klk1/Ephx2	15
GO:0032526	response to retinoic acid	6/174	63/13357	0.095238095	7.310892173	5.76818128	0.000164702	0.005886055	0.00498225	Gata6/Map7/Aldh1a2/Rbp4/Cyp26a1/Adh1	6
GO:0006081	cellular aldehyde metabolic process	6/174	64/13357	0.09375	7.196659483	5.708760448	0.0001798	0.006343594	0.005369534	Alpl/Wnt4/Aldh1a2/Rbp4/Aldh8a1/Adh1	6
GO:0007584	response to nutrient	6/174	65/13357	0.092307692	7.085941645	5.650605646	0.000195971	0.006750358	0.005713839	Alpl/Cbs/Serpinc1/Bche/Mlxipl/Dpyd	6
GO:0034113	heterotypic cell-cell adhesion	5/174	42/13357	0.119047619	9.138615216	6.06890416	0.000203933	0.006895245	0.005836478	Cxadr/Perp/Dsg2/Dsp/Alox15	5
GO:0015721	bile acid and bile salt transport	3/174	10/13357	0.3	23.02931034	8.005985041	0.000243776	0.008010975	0.006780889	Ceacam1/Slc10a2/Aqp9	3
GO:0008544	epidermis development	11/174	235/13357	0.046808511	3.593225728	4.607654848	0.000256855	0.008251096	0.006984138	Gata6/Fgfr2/Foxq1/Dsp/Cdh1/Lsr/Krt7/Irf6/Ppl/Celsr1/Ppara	11
GO:0170044	non-proteinogenic amino acid catabolic process	3/174	11/13357	0.272727273	20.93573668	7.599040764	0.000331986	0.010004277	0.008468118	Abat/Cbs/Ddo	3
GO:0097284	hepatocyte apoptotic process	4/174	26/13357	0.153846154	11.80990274	6.338446071	0.000332426	0.010004277	0.008468118	Krt8/Krt18/Ppara/Prkaa2	4
GO:0035358	regulation of peroxisome proliferator activated receptor signaling pathway	3/174	12/13357	0.25	19.19109195	7.242621782	0.000438417	0.013056601	0.011051757	Ptgis/Stard10/Alox15	3
GO:0035567	non-canonical Wnt signaling pathway	5/174	50/13357	0.1	7.676436782	5.433696386	0.000467037	0.013625095	0.011532959	Nkd1/Frzb/Wnt4/Rspo1/Celsr1	5
GO:0010876	lipid localization	13/174	339/13357	0.038348083	2.943766317	4.164640047	0.000498729	0.014402687	0.012191152	Stard10/Ceacam1/Slc10a2/Ppara/Crp/Tmem30b/Rbp4/Pcsk9/Lrat/Aqp9/Angptl3/Apoc4/Apom	13
GO:0006694	steroid biosynthetic process	7/174	109/13357	0.064220183	4.929821786	4.732783612	0.000550998	0.015597065	0.013202133	Wnt4/Fgf1/Prox1/Dhcr24/Hmgcs2/Prkaa2/Hsd3b2	7
GO:0086065	cell communication involved in cardiac conduction	4/174	30/13357	0.133333333	10.23524904	5.81766545	0.000585139	0.016241867	0.013747925	Cxadr/Dsg2/Dsp/Cacnb2	4
GO:0050673	epithelial cell proliferation	14/174	392/13357	0.035714286	2.741584565	4.020749747	0.000617255	0.016806982	0.014226267	Cxadr/Fgfr2/Wfdc1/Cdh1/Gpbar1/Rap1gap/Irf6/Eppk1/Fgf1/Prox1/Ceacam1/Sgpp2/Esrp2/Aldh1a2	14
GO:0007530	sex determination	3/174	14/13357	0.214285714	16.44950739	6.644428227	0.000711592	0.019013481	0.016093957	Wt1/Wnt4/Tmem184a	3
GO:0098754	detoxification	5/174	55/13357	0.090909091	6.978578892	5.104186574	0.000727695	0.019086971	0.016156163	Aldh1a1/Slc22a18/Ambp/Gsta3/Mtarc1	5
GO:0060441	epithelial tube branching involved in lung morphogenesis	4/174	32/13357	0.125	9.595545977	5.592687476	0.000752397	0.019377737	0.016402282	Fgfr2/Lama1/Celsr1/Esrp2	4
GO:0030324	lung development	9/174	187/13357	0.048128342	3.694541767	4.263031472	0.000767469	0.019417637	0.016436055	Gata6/Fgfr2/Smpd3/Lama1/Fgf1/Celsr1/Esrp2/Aldh1a2/Rbp4	9
GO:0007156	homophilic cell adhesion via plasma membrane adhesion molecules	5/174	58/13357	0.086206897	6.617617915	4.925637015	0.000928879	0.02309275	0.019546854	Cadm4/Dsg2/Cdh1/Celsr1/Ceacam1	5
GO:1903580	positive regulation of ATP metabolic process	4/174	34/13357	0.117647059	9.031102096	5.386656658	0.00095088	0.023435923	0.019837332	Slc4a4/Ppara/Mlxipl/Prkaa2	4
GO:0010565	regulation of cellular ketone metabolic process	7/174	124/13357	0.056451613	4.333472377	4.284343173	0.001182964	0.028420955	0.024056911	Wnt4/Prox1/Ugt1a1/Ceacam1/Ppara/Rdh16/Mlxipl	7
GO:1901617	organic hydroxy compound biosynthetic process	8/174	161/13357	0.049689441	3.814378525	4.127432658	0.00122318	0.029142252	0.024667454	Wnt4/Fgf1/Prox1/Pcbd1/Dhcr24/Hmgcs2/Alox15/Prkaa2	8
GO:0170041	non-proteinogenic amino acid metabolic process	5/174	62/13357	0.080645161	6.190674824	4.706317257	0.001258078	0.029726001	0.025161568	Abat/Cbs/Aldh1a1/Ddo/Tdo2	5
GO:0006910	phagocytosis, recognition	3/174	18/13357	0.166666667	12.7940613	5.752328777	0.001535258	0.035114412	0.029722587	Spon2/C4bp/Ighg1	3
GO:0016540	protein autoprocessing	3/174	18/13357	0.166666667	12.7940613	5.752328777	0.001535258	0.035114412	0.029722587	Myrf/Tmprss2/Pcsk9	3
GO:0045981	positive regulation of nucleotide metabolic process	4/174	40/13357	0.1	7.676436782	4.858220701	0.001763559	0.038488655	0.032578715	Slc4a4/Ppara/Mlxipl/Prkaa2	4
GO:1900544	positive regulation of purine nucleotide metabolic process	4/174	40/13357	0.1	7.676436782	4.858220701	0.001763559	0.038488655	0.032578715	Slc4a4/Ppara/Mlxipl/Prkaa2	4
GO:0048863	stem cell differentiation	9/174	211/13357	0.042654028	3.274309528	3.825601136	0.001785519	0.038527509	0.032611602	Gata6/Frzb/Fgfr2/Gpm6a/Epcam/Sema4g/A2m/Aldh1a2/Cyp26a1	9
GO:0010669	epithelial structure maintenance	3/174	19/13357	0.157894737	12.12068966	5.572741117	0.001805766	0.038527509	0.032611602	Cxadr/Lsr/Rbp4	3
GO:0060008	Sertoli cell differentiation	3/174	19/13357	0.157894737	12.12068966	5.572741117	0.001805766	0.038527509	0.032611602	Wt1/Wnt4/Map7	3
GO:0030048	actin filament-based movement	6/174	100/13357	0.06	4.605862069	4.158073724	0.001945278	0.040301079	0.03411284	Dsg2/Dsp/Cacnb2/Myo5b/Vil1/Myh14	6
GO:0055088	lipid homeostasis	7/174	137/13357	0.051094891	3.922266969	3.949754917	0.002099832	0.042320401	0.035822095	Nr5a2/Pcsk9/Mlxipl/Prkaa2/Angptl3/Apoc4/Ephx2	7
GO:0006695	cholesterol biosynthetic process	4/174	42/13357	0.095238095	7.310892173	4.705984832	0.00211676	0.042320401	0.035822095	Fgf1/Dhcr24/Hmgcs2/Prkaa2	4
GO:0060135	maternal process involved in female pregnancy	4/174	42/13357	0.095238095	7.310892173	4.705984832	0.00211676	0.042320401	0.035822095	Wnt4/Cdh1/Ptgis/Cbs	4
GO:0042180	cellular ketone metabolic process	8/174	176/13357	0.045454545	3.489289446	3.819119565	0.002149605	0.042678621	0.03612531	Wnt4/Prox1/Ugt1a1/Ceacam1/Ppara/Rdh16/Mlxipl/Tdo2	8
GO:0006766	vitamin metabolic process	5/174	71/13357	0.070422535	5.405941395	4.276381773	0.002304454	0.044819281	0.037937272	Alpl/Vnn1/Rdh16/Lrat/Cyp26a1	5
GO:0015711	organic anion transport	10/174	264/13357	0.037878788	2.907741205	3.596727561	0.002422884	0.046657174	0.039492956	Abat/Stard10/Ceacam1/Slc4a4/Slc25a23/Slc10a2/Xk/Slc38a4/Slc26a1/Aqp9	10
GO:0086001	cardiac muscle cell action potential	4/174	44/13357	0.090909091	6.978578892	4.563436797	0.002515993	0.047014536	0.039795445	Cxadr/Dsg2/Dsp/Cacnb2	4
GO:0048562	embryonic organ morphogenesis	9/174	224/13357	0.040178571	3.084282635	3.614134832	0.002677119	0.048616575	0.041151491	Frzb/Fgfr2/Rarb/Prox1/Celsr1/Pax5/Aldh1a1/Aldh1a2/Rbp4	9
GO:0046661	male sex differentiation	6/174	107/13357	0.056074766	4.30454399	3.942767704	0.002737435	0.048616575	0.041151491	Wt1/Wnt4/Map7/Dhcr24/Smad9/Rbp4	6
GO:0010038	response to metal ion	9/174	225/13357	0.04	3.070574713	3.598507657	0.002758133	0.048616575	0.041151491	Abat/Smpd3/Cdh1/Slc25a23/Crp/Alox15/Prkaa2/Serpina1b/Serpina1a	9
GO:0008206	bile acid metabolic process	3/174	22/13357	0.136363636	10.46786834	5.105905159	0.002788779	0.048616575	0.041151491	Prox1/Nr5a2/Acaa1b	3
GO:0022010	central nervous system myelination	3/174	22/13357	0.136363636	10.46786834	5.105905159	0.002788779	0.048616575	0.041151491	Clu/Myrf/Mal	3
GO:0032291	axon ensheathment in central nervous system	3/174	22/13357	0.136363636	10.46786834	5.105905159	0.002788779	0.048616575	0.041151491	Clu/Myrf/Mal	3
GO:0045821	positive regulation of glycolytic process	3/174	22/13357	0.136363636	10.46786834	5.105905159	0.002788779	0.048616575	0.041151491	Slc4a4/Mlxipl/Prkaa2	3
GO:0048566	embryonic digestive tract development	3/174	22/13357	0.136363636	10.46786834	5.105905159	0.002788779	0.048616575	0.041151491	Fgfr2/Rarb/Aldh1a2	3
