# Supplementary material for: Impact of Subcutaneous Versus Orthotopic Implantations on Patient-Derived Xenograft Transcriptomic Profiles
Source: Cancer Res Commun. 2025 May 28;5(5):871–80. doi: 10.1158/2767-9764.CRC-25-0008 (PMC12117319; doi:10.1158/2767-9764.CRC-25-0008)
Supplement: Supplementary Table 6 [file crc-25-0008_supplementary_table_6_suppst6.csv]

Supplementary Table S6. GO Enrichment analysis results of the genes in Table S5
ID	Description	GeneRatio	BgRatio	RichFactor	FoldEnrichment	zScore	pvalue	p.adjust	qvalue	geneID	Count
GO:0051146	striated muscle cell differentiation	20/100	278/13357	0.071942446	9.609352518	12.59856833	1.42E-14	2.60E-11	2.22E-11	Ccn3/Shox2/Ccl8/Six1/Tbx18/Mylk2/Acta1/Ttn/Nrap/Klhl41/Ryr1/Cxcl9/Alpk3/Tmem182/Mybph/Actn3/Myom2/Casq1/Xirp1/Mybpc2	20
GO:0030239	myofibril assembly	9/100	63/13357	0.142857143	19.08142857	12.49369083	8.68E-10	3.98E-07	3.41E-07	Acta1/Ttn/Nrap/Klhl41/Mybph/Myom2/Casq1/Xirp1/Mybpc2	9
GO:0006936	muscle contraction	14/100	228/13357	0.061403509	8.201666667	9.525772217	1.44E-09	4.41E-07	3.78E-07	Adra2a/Myl1/Mylk2/Ttn/Cacng1/Tnnc2/Ryr1/Atp2a1/Mylpf/Tnni2/Actn3/Myom2/Casq1/Mybpc2	14
GO:0044057	regulation of system process	17/100	432/13357	0.039351852	5.256226852	7.810286082	1.91E-08	4.38E-06	3.75E-06	Ccn3/Irx5/Shox2/Tbx18/Adra2a/Ecrg4/Mylk2/Ttn/Adipoq/Cmya5/Cacng1/Tnnc2/Ryr1/Atp2a1/Retn/Actn3/Casq1	17
GO:0010927	cellular component assembly involved in morphogenesis	9/100	105/13357	0.085714286	11.44885714	9.335515503	8.51E-08	1.56E-05	1.34E-05	Acta1/Ttn/Nrap/Klhl41/Mybph/Myom2/Casq1/Xirp1/Mybpc2	9
GO:0001501	skeletal system development	16/100	432/13357	0.037037037	4.947037037	7.242914794	1.21E-07	2.02E-05	1.73E-05	Tbx15/Ccn3/Irx5/Shox2/Six1/Hoxc8/Wnt9a/Tnn/Hoxc6/Lrrc17/Sfrp2/Hoxd8/Alx4/Ryr1/Actn3/Sfrp4	16
GO:0060537	muscle tissue development	15/100	391/13357	0.038363171	5.124168798	7.18848514	1.99E-07	2.81E-05	2.41E-05	Shox2/Six1/Tbx18/Tnn/Mylk2/Acta1/Ttn/Xirp2/Nrap/Klhl41/Ryr1/Mylpf/Alpk3/Actn3/Xirp1	15
GO:0031640	killing of cells of another organism	7/100	58/13357	0.120689655	16.12051724	10.02274609	2.35E-07	2.87E-05	2.46E-05	Gzmc/Ccl8/Gzme/Gzmd/Gzmb/Cxcl13/Cxcl9	7
GO:0141061	disruption of cell in another organism	7/100	58/13357	0.120689655	16.12051724	10.02274609	2.35E-07	2.87E-05	2.46E-05	Gzmc/Ccl8/Gzme/Gzmd/Gzmb/Cxcl13/Cxcl9	7
GO:0141060	disruption of anatomical structure in another organism	7/100	60/13357	0.116666667	15.58316667	9.832550986	2.98E-07	3.41E-05	2.92E-05	Gzmc/Ccl8/Gzme/Gzmd/Gzmb/Cxcl13/Cxcl9	7
GO:0050881	musculoskeletal movement	6/100	42/13357	0.142857143	19.08142857	10.19300828	6.38E-07	6.16E-05	5.28E-05	Mylk2/Tnnc2/Atp2a1/Tnni2/Actn3/Casq1	6
GO:0007517	muscle organ development	12/100	279/13357	0.043010753	5.744946237	6.956300077	1.11E-06	9.29E-05	7.96E-05	Shox2/Six1/Alx4/Mylk2/Acta1/Ttn/Xirp2/Klhl41/Ryr1/Mylpf/Tmem182/Actn3	12
GO:0003002	regionalization	12/100	291/13357	0.041237113	5.508041237	6.752718173	1.73E-06	0.000138182	0.000118395	En1/Irx1/Irx2/Six1/Emx2/Tbx18/Hoxc8/Hoxc6/Sfrp2/Hoxd8/Alx4/Ttn	12
GO:0048741	skeletal muscle fiber development	5/100	33/13357	0.151515152	20.23787879	9.609757291	4.27E-06	0.000265383	0.000227382	Shox2/Six1/Acta1/Ryr1/Actn3	5
GO:0072189	ureter development	4/100	17/13357	0.235294118	31.42823529	10.90282117	6.53E-06	0.000386224	0.000330919	Six1/Emx2/Tbx18/Ret	4
GO:0031032	actomyosin structure organization	9/100	194/13357	0.046391753	6.196546392	6.332188142	1.46E-05	0.00083358	0.000714217	Acta1/Ttn/Nrap/Klhl41/Mybph/Myom2/Casq1/Xirp1/Mybpc2	9
GO:0048598	embryonic morphogenesis	14/100	493/13357	0.028397566	3.79306288	5.488222805	1.74E-05	0.000937259	0.00080305	Tbx15/En1/Irx1/Irx5/Irx2/Shox2/Six1/Tbx18/Wnt9a/Sfrp2/Alx4/Adipoq/Ret/Mfap5	14
GO:0070296	sarcoplasmic reticulum calcium ion transport	4/100	25/13357	0.16	21.3712	8.854306298	3.32E-05	0.00148235	0.001270087	Cacng1/Ryr1/Atp2a1/Casq1	4
GO:0072210	metanephric nephron development	4/100	25/13357	0.16	21.3712	8.854306298	3.32E-05	0.00148235	0.001270087	Irx1/Irx2/Adipoq/Ret	4
GO:0001906	cell killing	8/100	168/13357	0.047619048	6.36047619	6.072501841	3.69E-05	0.001612032	0.0013812	Gzmc/Ccl8/Gzme/Gzmd/H2-M9/Gzmb/Cxcl13/Cxcl9	8
GO:0055007	cardiac muscle cell differentiation	7/100	128/13357	0.0546875	7.304609375	6.224654302	4.81E-05	0.00200511	0.001717992	Shox2/Tbx18/Mylk2/Ttn/Nrap/Alpk3/Xirp1	7
GO:0055006	cardiac cell development	6/100	98/13357	0.06122449	8.177755102	6.193866865	9.14E-05	0.003565151	0.003054644	Shox2/Tbx18/Ttn/Nrap/Alpk3/Xirp1	6
GO:0050886	endocrine process	5/100	65/13357	0.076923077	10.27461538	6.509880219	0.000123086	0.004594091	0.003936247	C1qtnf3/Mcpt4/Ecrg4/Cpa3/Retn	5
GO:0008015	blood circulation	11/100	380/13357	0.028947368	3.8665	4.923479899	0.000125316	0.004594091	0.003936247	Irx5/Shox2/Tbx18/Mcpt4/Adra2a/Cpa3/Myl1/Adamts16/Ttn/Adipoq/Tnni2	11
GO:0072079	nephron tubule formation	3/100	14/13357	0.214285714	28.62214286	8.980700618	0.000139597	0.005017291	0.004298847	Irx1/Irx2/Six1	3
GO:0048738	cardiac muscle tissue development	8/100	224/13357	0.035714286	4.770357143	4.942425189	0.000273306	0.008637426	0.007400603	Shox2/Tbx18/Mylk2/Ttn/Xirp2/Nrap/Alpk3/Xirp1	8
GO:2000291	regulation of myoblast proliferation	3/100	18/13357	0.166666667	22.26166667	7.839484368	0.000306205	0.009513125	0.008150908	Six1/Tbx18/Klhl41	3
GO:0003007	heart morphogenesis	8/100	231/13357	0.034632035	4.625800866	4.827911665	0.00033624	0.010103742	0.008656952	Shox2/Six1/Sfrp2/Mylk2/Ttn/Xirp2/Ryr1/Xirp1	8
GO:1901739	regulation of myoblast fusion	3/100	20/13357	0.15	20.0355	7.398876667	0.000423161	0.012432063	0.010651873	Ccl8/Cxcl9/Tmem182	3
GO:0050905	neuromuscular process	6/100	130/13357	0.046153846	6.164769231	5.13934175	0.000427325	0.012432063	0.010651873	Mylk2/Tnnc2/Atp2a1/Tnni2/Actn3/Casq1	6
GO:0051450	myoblast proliferation	3/100	22/13357	0.136363636	18.21409091	7.018018353	0.00056546	0.015021581	0.012870588	Six1/Tbx18/Klhl41	3
GO:0071605	monocyte chemotactic protein-1 production	3/100	22/13357	0.136363636	18.21409091	7.018018353	0.00056546	0.015021581	0.012870588	Apod/C1qtnf3/Adipoq	3
GO:0071637	regulation of monocyte chemotactic protein-1 production	3/100	22/13357	0.136363636	18.21409091	7.018018353	0.00056546	0.015021581	0.012870588	Apod/C1qtnf3/Adipoq	3
GO:0010817	regulation of hormone levels	10/100	395/13357	0.025316456	3.381518987	4.17284415	0.000739294	0.019358944	0.016586869	Ccn3/C1qtnf3/Mcpt4/Adra2a/Ecrg4/Cpa3/Duoxa1/Dio2/Adipoq/Retn	10
GO:0050873	brown fat cell differentiation	4/100	55/13357	0.072727273	9.714181818	5.62425583	0.00075275	0.019433663	0.016650889	Six1/Ebf2/Dio2/Adipoq	4
GO:0090183	regulation of kidney development	3/100	25/13357	0.12	16.0284	6.532067663	0.000830876	0.021152729	0.018123796	Six1/Adipoq/Ret	3
GO:0001708	cell fate specification	4/100	60/13357	0.066666667	8.904666667	5.329640661	0.001045975	0.024886847	0.021323212	Tbx15/Six1/Tbx18/Sfrp2	4
GO:1902532	negative regulation of intracellular signal transduction	11/100	489/13357	0.022494888	3.004642127	3.922395059	0.001059015	0.024886847	0.021323212	Mmp3/Ccn3/C1qtnf3/Sfrp2/Cilp/Adipoq/Cmya5/Obscn/Actn3/Sfrp4/Klhl31	11
GO:0002053	positive regulation of mesenchymal cell proliferation	3/100	28/13357	0.107142857	14.31107143	6.123628317	0.001164358	0.026194238	0.022443394	Shox2/Six1/Tbx18	3
GO:0048799	animal organ maturation	3/100	28/13357	0.107142857	14.31107143	6.123628317	0.001164358	0.026194238	0.022443394	Ret/Ryr1/Actn3	3
GO:0061053	somite development	4/100	63/13357	0.063492063	8.480634921	5.168880298	0.001256014	0.027085571	0.023207094	Six1/Tbx18/Sfrp2/Ttn	4
GO:0046329	negative regulation of JNK cascade	3/100	33/13357	0.090909091	12.14272727	5.566045292	0.001887361	0.037554733	0.032177139	Sfrp2/Sfrp4/Klhl31	3
GO:0140694	non-membrane-bounded organelle assembly	9/100	373/13357	0.024128686	3.222868633	3.781634375	0.001905396	0.037554733	0.032177139	Acta1/Ttn/Nrap/Klhl41/Mybph/Myom2/Casq1/Xirp1/Mybpc2	9
GO:0010830	regulation of myotube differentiation	3/100	34/13357	0.088235294	11.78558824	5.468873246	0.002058838	0.038542859	0.033023772	Ccn3/Shox2/Actn3	3
GO:0051281	positive regulation of release of sequestered calcium ion into cytosol	3/100	34/13357	0.088235294	11.78558824	5.468873246	0.002058838	0.038542859	0.033023772	Cemip/Cxcl9/Casq1	3
GO:0019730	antimicrobial humoral response	4/100	73/13357	0.054794521	7.31890411	4.701693762	0.002167934	0.039738237	0.03404798	Ccl8/H2-M9/Cxcl13/Cxcl9	4
GO:0045661	regulation of myoblast differentiation	4/100	73/13357	0.054794521	7.31890411	4.701693762	0.002167934	0.039738237	0.03404798	Ccl8/Klhl41/Cxcl9/Tmem182	4
GO:0070884	regulation of calcineurin-NFAT signaling cascade	3/100	37/13357	0.081081081	10.83	5.200173628	0.002630305	0.045059336	0.038607132	Cmya5/Actn3/3425401B19Rik	3
GO:0106056	regulation of calcineurin-mediated signaling	3/100	37/13357	0.081081081	10.83	5.200173628	0.002630305	0.045059336	0.038607132	Cmya5/Actn3/3425401B19Rik	3
